# Supplementary material for: A mycorrhizae-like gene regulates stem cell and gametophore development in mosses
Source: Nat Commun. 2020 Apr 24;11:2030. doi: 10.1038/s41467-020-15967-6 (PMC7181705; doi:10.1038/s41467-020-15967-6)
Supplement: Supplementary file 4 — Source Data [file 41467_2020_15967_MOESM4_ESM.zip]

Archive with 77 entries (74 files):
- Raw data/
- Raw data/BLAST hit Alignment table.txt
- Raw data/Raw data for Figures/
- Raw data/Raw data for Figures/Figure 2a PpMACRO2-OE  #6     19d.jpg
- Raw data/Raw data for Figures/Figure 2a PpMACRO2-OE  #6     30d.jpg
- Raw data/Raw data for Figures/Figure 2a WT      19d.jpg
- Raw data/Raw data for Figures/Figure 2a WT     30d.jpg
- Raw data/Raw data for Figures/Figure 2a ppmacro2  #47 19d.jpg
- Raw data/Raw data for Figures/Figure 2a ppmacro2  #47 30d.jpg
- Raw data/Raw data for Figures/Figure 2c PpMACRO2-OE  #6.tif
- Raw data/Raw data for Figures/Figure 2c WT.tif
- Raw data/Raw data for Figures/Figure 2c ppmacro2  #47.tif
- Raw data/Raw data for Figures/Figure 3a PpMACRO2-OE  #48.tif
- Raw data/Raw data for Figures/Figure 3a WT.tif
- Raw data/Raw data for Figures/Figure 3a ppmacro2  #107.tif
- Raw data/Raw data for Figures/Figure 3b WT Clone.JPG
- Raw data/Raw data for Figures/Figure 3b WT Filamenta.jpg
- Raw data/Raw data for Figures/Figure 3b ppmacro2 #47 Clone.JPG
- Raw data/Raw data for Figures/Figure 3b ppmacro2 #47 Filamenta.jpg
- Raw data/Raw data for Figures/Figure 3e -1.tif
- Raw data/Raw data for Figures/Figure 3e -2.tif
- Raw data/Raw data for Figures/Figure 3e -3.tif
- Raw data/Raw data for Figures/Figure 3f -1.tif
- Raw data/Raw data for Figures/Figure 3f -2.tif
- Raw data/Raw data for Figures/Figure 3f -3.tif
- Raw data/Raw data for Figures/Figure 4a.jpg
- Raw data/Raw data for Figures/Figure 4b.jpg
- Raw data/Raw data for Figures/Figure 4c.jpg
- Raw data/Raw data for Figures/Figure 4d.jpg
- Raw data/Raw data for Figures/Figure 4e.jpg
- Raw data/Raw data for Figures/Figure 4f.tif
- Raw data/Raw data for Figures/Figure 4g.jpg
- Raw data/Raw data for Figures/Figure 4h.jpg
- Raw data/Raw data for Figures/Figure 5a PpMACRO2-OE #48   10d.jpg
- Raw data/Raw data for Figures/Figure 5a PpMACRO2-OE #48   13d.jpg
- Raw data/Raw data for Figures/Figure 5a PpMACRO2-OE #48   2d.jpg
- Raw data/Raw data for Figures/Figure 5a PpMACRO2-OE #48   5d.jpg
- Raw data/Raw data for Figures/Figure 5a PpMACRO2-OE #48   7d.jpg
- Raw data/Raw data for Figures/Figure 5a WT 10d.jpg
- Raw data/Raw data for Figures/Figure 5a WT 13d.jpg
- Raw data/Raw data for Figures/Figure 5a WT 2d.jpg
- Raw data/Raw data for Figures/Figure 5a WT 5d.jpg
- Raw data/Raw data for Figures/Figure 5a WT 7d.jpg
- Raw data/Raw data for Figures/Figure 5a ppmacro2 #107 10d.jpg
- Raw data/Raw data for Figures/Figure 5a ppmacro2 #107 13d.jpg
- Raw data/Raw data for Figures/Figure 5a ppmacro2 #107 2d.jpg
- Raw data/Raw data for Figures/Figure 5a ppmacro2 #107 5d.jpg
- Raw data/Raw data for Figures/Figure 5a ppmacro2 #107 7d.jpg
- Raw data/Raw data for Figures/Figure 5b PpMACRO2-OE #48.tif
- Raw data/Raw data for Figures/Figure 5b WT.tif
- Raw data/Raw data for Figures/Figure 5b ppmacro2 #107.tif
- Raw data/Raw data for Figures/Figure 5c  0 h  GFP.jpg
- Raw data/Raw data for Figures/Figure 5c  0 h  GUS.tif
- Raw data/Raw data for Figures/Figure 5c  48 h  GFP.jpg
- Raw data/Raw data for Figures/Figure 5c  48 h  GUS.tif
- Raw data/Raw data for Figures and Supplementary Figures.xlsx
- Raw data/Raw data for Supplementary Figures/
- Raw data/Raw data for Supplementary Figures/Supplementary Fig 13 Archegonium.tif
- Raw data/Raw data for Supplementary Figures/Supplementary Fig 13 Gametophore.tif
- Raw data/Raw data for Supplementary Figures/Supplementary Fig 13 Protonemata.tif
- Raw data/Raw data for Supplementary Figures/Supplementary Fig 13 Spore.tif
- Raw data/Raw data for Supplementary Figures/Supplementary Fig 13 Sprorangium.tif
- Raw data/Raw data for Supplementary Figures/Supplementary Fig 14a.tif
- Raw data/Raw data for Supplementary Figures/Supplementary Fig 14b.tif
- Raw data/Raw data for Supplementary Figures/Supplementary Fig 14c.tif
- Raw data/Raw data for Supplementary Figures/Supplementary Fig 14d.tif
- Raw data/Raw data for Supplementary Figures/Supplementary Fig 14e.tif
- Raw data/Raw data for Supplementary Figures/Supplementary Fig 14f.tif
- Raw data/Raw data for Supplementary Figures/Supplementary Fig 14g.tif
- Raw data/Raw data for Supplementary Figures/Supplementary Fig 14h.tif
- Raw data/Raw data for Supplementary Figures/Supplementary Fig 14i.tif
- Raw data/Raw data for Supplementary Figures/Supplementary Fig 14j.tif
- Raw data/Raw data for Supplementary Figures/Supplementary Fig 8a.jpg
- Raw data/Raw data for Supplementary Figures/Supplementary Fig 8b.tif
- Raw data/Raw data for Supplementary Figures/Supplementary Fig 8c.jpg
- Raw data/Transcriptome data.xlsx
- Raw data/Uncropped blot and gel images.docx
