# Supplementary material for: A mycorrhizae-like gene regulates stem cell and gametophore development in mosses
Source: Nat Commun. 2020 Apr 24;11:2030. doi: 10.1038/s41467-020-15967-6 (PMC7181705; doi:10.1038/s41467-020-15967-6)
Supplement: Supplementary file 4 — Source Data [file 41467_2020_15967_MOESM4_ESM.zip › Raw data/BLAST hit Alignment table.txt]

# blastp
# Iteration: 0
# Query: XP_024388278.1 uncharacterized protein LOC112288388 isoform X1 [Physcomitrella patens]
# RID: 0T1XVC0Z016
# Database: nr_v5
# Fields: query acc.ver, subject acc.ver, % identity, alignment length, mismatches, gap opens, q. start, q. end, s. start, s. end, evalue, bit score, % positives
# 3283 hits found
XP_024388278.1	XP_024388278.1	100.000	306	0	0	1	306	1	306	0.0	637	100.00
XP_024388278.1	XP_024388279.1	92.683	287	14	2	27	306	9	295	0.0	542	94.08
XP_024388278.1	XP_025182397.1	48.148	243	115	5	49	283	25	264	6.24e-73	235	65.43
XP_024388278.1	PKY46153.1	47.561	246	115	5	49	283	25	267	1.65e-72	234	64.63
XP_024388278.1	RGB33110.1	46.748	246	117	5	49	283	56	298	7.60e-72	234	64.63
XP_024388278.1	GBC10437.1	47.059	238	114	3	49	280	24	255	3.43e-70	238	65.55
XP_024388278.1	GBC48762.1	49.315	219	103	3	49	262	25	240	8.98e-67	229	67.12
XP_024388278.1	RIB07054.1	48.058	206	96	5	48	249	41	239	3.63e-63	210	69.90
XP_024388278.1	ORY06992.1	50.909	165	70	2	85	249	11	164	2.06e-54	184	69.70
XP_024388278.1	RUS32047.1	41.667	216	116	4	76	283	70	283	5.10e-50	177	59.26
XP_024388278.1	RUP43259.1	41.667	216	116	4	76	283	70	283	5.16e-50	177	59.26
XP_024388278.1	RUS15060.1	43.367	196	105	2	76	265	63	258	1.41e-48	173	60.20
XP_024388278.1	RUS34856.1	37.500	240	132	3	44	283	40	261	2.26e-48	172	54.17
XP_024388278.1	RUP48914.1	37.500	240	132	3	44	283	40	261	1.09e-47	171	53.75
XP_024388278.1	RIA98656.1	58.537	123	50	1	97	219	1	122	7.10e-45	158	73.17
XP_024388278.1	WP_094673937.1	44.444	162	69	4	88	249	33	173	3.02e-34	133	59.26
XP_024388278.1	WP_012162507.1	43.671	158	68	5	92	249	38	174	3.56e-33	130	61.39
XP_024388278.1	WP_027844194.1	43.871	155	66	4	95	249	40	173	1.22e-32	129	60.65
XP_024388278.1	WP_009787101.1	42.105	171	78	6	88	258	38	187	1.42e-32	129	59.65
XP_024388278.1	WP_100898201.1	43.226	155	67	5	95	249	40	173	1.89e-32	129	61.94
XP_024388278.1	WP_041780104.1	40.828	169	73	5	81	249	32	173	7.41e-32	127	58.58
XP_024388278.1	RKP09237.1	36.797	231	125	7	58	274	46	269	8.40e-32	130	50.22
XP_024388278.1	AFZ19231.1	40.828	169	73	5	81	249	47	188	8.46e-32	128	58.58
XP_024388278.1	RCJ16983.1	40.645	155	71	4	95	249	40	173	1.52e-31	126	61.29
XP_024388278.1	WP_094343041.1	39.884	173	80	6	77	249	25	173	1.71e-31	126	58.38
XP_024388278.1	WP_046277122.1	41.176	170	75	6	88	255	33	179	2.64e-31	125	57.06
XP_024388278.1	HAZ43306.1	40.116	172	76	6	78	249	29	173	3.70e-31	125	58.72
XP_024388278.1	WP_096689856.1	40.741	162	75	5	88	249	33	173	4.13e-31	125	59.26
XP_024388278.1	WP_073618619.1	40.123	162	76	4	88	249	33	173	4.61e-31	125	59.26
XP_024388278.1	XP_027612676.1	37.209	215	113	7	42	251	19	216	5.68e-31	126	53.95
XP_024388278.1	WP_094348256.1	42.581	155	68	5	95	249	40	173	6.42e-31	125	60.65
XP_024388278.1	WP_019491952.1	40.123	162	76	4	88	249	33	173	9.69e-31	124	58.64
XP_024388278.1	HAA27884.1	40.116	172	76	5	78	249	29	173	9.83e-31	124	58.14
XP_024388278.1	HAX77933.1	41.935	155	69	4	95	249	40	173	1.17e-30	124	59.35
XP_024388278.1	WP_045874571.1	41.667	168	74	6	82	249	30	173	1.25e-30	124	57.14
XP_024388278.1	KAB2904829.1	41.566	166	72	5	86	249	32	174	1.65e-30	124	56.63
XP_024388278.1	WP_096595006.1	41.290	155	70	4	95	249	40	173	1.69e-30	124	60.65
XP_024388278.1	WP_144871947.1	41.772	158	71	4	92	249	37	173	1.74e-30	123	58.86
XP_024388278.1	HAW08425.1	41.212	165	76	5	85	249	33	176	1.78e-30	124	58.79
XP_024388278.1	WP_124145891.1	37.368	190	94	5	88	277	62	226	2.15e-30	124	52.63
XP_024388278.1	WP_096647283.1	41.667	168	74	6	82	249	30	173	2.52e-30	123	57.74
XP_024388278.1	RKZ76215.1	42.515	167	75	5	88	254	36	181	2.89e-30	123	58.08
XP_024388278.1	RCJ41412.1	41.935	155	69	5	95	249	40	173	3.06e-30	123	60.65
XP_024388278.1	KZT61238.1	36.967	211	110	5	47	254	14	204	3.15e-30	124	53.08
XP_024388278.1	WP_096579325.1	41.667	168	74	6	82	249	30	173	3.25e-30	123	57.74
XP_024388278.1	WP_104901325.1	40.476	168	76	7	82	249	30	173	3.56e-30	123	59.52
XP_024388278.1	EPS96886.1	35.321	218	127	4	43	256	9	216	4.79e-30	124	48.17
XP_024388278.1	WP_015117052.1	44.516	155	65	5	95	249	40	173	5.44e-30	122	60.00
XP_024388278.1	WP_006101659.1	40.476	168	76	6	82	249	30	173	6.77e-30	122	58.93
XP_024388278.1	WP_084762170.1	36.508	189	89	6	71	249	6	173	8.53e-30	122	53.97
XP_024388278.1	WP_088243233.1	42.581	155	68	4	95	249	40	173	8.81e-30	122	58.71
XP_024388278.1	KZP00930.1	36.321	212	114	5	47	255	35	228	9.62e-30	123	51.42
XP_024388278.1	WP_063718151.1	37.129	202	88	9	48	249	16	178	1.10e-29	122	54.46
XP_024388278.1	WP_127084398.1	39.506	162	77	4	88	249	33	173	1.28e-29	121	58.64
XP_024388278.1	WP_094331117.1	40.476	168	76	7	82	249	30	173	1.62e-29	121	59.52
XP_024388278.1	BAU12032.1	36.508	189	89	6	71	249	15	182	2.23e-29	121	53.97
XP_024388278.1	WP_012412758.1	41.935	155	68	5	95	249	40	172	2.58e-29	120	60.00
XP_024388278.1	WP_112749521.1	41.104	163	75	5	87	249	39	180	3.63e-29	120	58.28
XP_024388278.1	WP_017659832.1	36.634	202	89	9	48	249	16	178	9.29e-29	119	54.46
XP_024388278.1	WP_038077596.1	38.095	168	80	5	82	249	30	173	9.64e-29	119	57.74
XP_024388278.1	KAB2904828.1	40.764	157	72	4	93	249	38	173	1.38e-28	119	56.69
XP_024388278.1	WP_086687624.1	39.286	168	78	5	82	249	30	173	1.69e-28	118	55.95
XP_024388278.1	KZT05589.1	34.272	213	109	6	49	251	14	205	2.89e-28	119	50.23
XP_024388278.1	WP_046246839.1	40.361	166	77	5	84	249	30	173	3.93e-28	117	56.63
XP_024388278.1	KPV49776.1	40.645	155	71	4	95	249	43	176	8.12e-28	117	56.13
XP_024388278.1	WP_015159697.1	40.123	162	76	4	88	249	38	178	1.06e-27	116	56.79
XP_024388278.1	WP_106306168.1	40.123	162	76	4	88	249	38	178	1.46e-27	116	56.79
XP_024388278.1	EJU01146.1	34.742	213	110	6	47	254	14	202	2.74e-27	116	53.52
XP_024388278.1	OJJ14010.1	38.947	190	87	7	63	249	11	174	3.05e-27	115	52.63
XP_024388278.1	KZT70416.1	35.096	208	116	6	48	251	1	193	3.31e-27	115	49.52
XP_024388278.1	ORX96711.1	36.788	193	107	5	74	255	62	250	5.87e-27	116	52.85
XP_024388278.1	PVF95267.1	33.628	226	119	7	36	251	16	220	6.33e-27	115	49.12
XP_024388278.1	WP_120785071.1	34.783	207	104	7	81	287	45	220	1.45e-26	114	51.21
XP_024388278.1	MAT98817.1	37.195	164	82	4	86	249	34	176	1.56e-26	114	56.10
XP_024388278.1	RFU81427.1	34.884	215	126	5	55	260	21	230	1.57e-26	114	53.02
XP_024388278.1	PHH78757.1	35.028	177	103	2	76	249	50	217	2.06e-26	114	53.67
XP_024388278.1	XP_009254240.1	35.196	179	106	2	76	251	37	208	3.21e-26	113	51.96
XP_024388278.1	KIM30695.1	39.264	163	87	3	93	251	79	233	3.92e-26	114	53.37
XP_024388278.1	PIL32737.1	33.178	214	125	5	43	251	8	208	4.78e-26	113	46.73
XP_024388278.1	WP_142657213.1	39.506	162	77	5	88	249	40	180	5.67e-26	112	54.94
XP_024388278.1	KDQ32603.1	39.130	161	87	3	92	249	20	172	5.94e-26	112	53.42
XP_024388278.1	PRP88557.1	37.888	161	86	5	92	249	64	213	6.01e-26	113	57.76
XP_024388278.1	WP_014799076.1	38.462	169	81	5	87	255	41	186	7.49e-26	111	56.21
XP_024388278.1	WP_152021995.1	38.065	155	75	4	95	249	40	173	7.66e-26	111	57.42
XP_024388278.1	WP_118035303.1	39.130	161	72	4	87	247	32	166	9.99e-26	111	54.66
XP_024388278.1	XP_007812156.1	36.364	165	98	3	91	251	53	214	1.28e-25	112	55.15
XP_024388278.1	PZD74776.1	36.571	175	83	7	77	249	34	182	1.54e-25	111	56.00
XP_024388278.1	WP_110985069.1	36.994	173	85	7	77	249	30	178	1.57e-25	110	56.07
XP_024388278.1	WP_002698924.1	38.554	166	81	6	85	249	31	176	1.63e-25	110	56.02
XP_024388278.1	WP_101579825.1	38.889	162	74	4	88	249	35	171	1.79e-25	110	55.56
XP_024388278.1	TWU74179.1	35.359	181	108	5	76	251	39	215	1.89e-25	112	53.59
XP_024388278.1	OAA35397.1	35.359	181	108	5	76	251	39	215	2.04e-25	111	53.59
XP_024388278.1	HAS41870.1	40.476	168	78	5	83	249	28	174	2.48e-25	110	54.76
XP_024388278.1	ODM16845.1	33.831	201	123	4	61	251	25	225	2.88e-25	111	54.23
XP_024388278.1	WP_116932169.1	38.650	163	77	6	88	249	33	173	2.99e-25	110	55.21
XP_024388278.1	GAT29847.1	34.043	188	116	3	69	251	14	198	3.90e-25	110	54.26
XP_024388278.1	OSD00615.1	38.372	172	95	5	87	254	31	195	4.62e-25	109	52.33
XP_024388278.1	KIJ99872.1	37.349	166	94	4	93	255	51	209	5.15e-25	110	55.42
XP_024388278.1	GAA90936.1	34.043	188	116	3	69	251	30	214	5.48e-25	110	54.26
XP_024388278.1	XP_025386452.1	35.263	190	111	5	69	251	30	214	5.71e-25	110	54.21
XP_024388278.1	OJZ82888.1	34.043	188	116	3	69	251	30	214	5.83e-25	110	54.26
XP_024388278.1	WP_106792740.1	38.372	172	83	6	93	264	45	193	6.95e-25	109	55.81
XP_024388278.1	RMJ15108.1	33.333	198	117	3	57	251	29	214	7.26e-25	110	50.00
XP_024388278.1	WP_152298089.1	40.123	162	76	5	88	249	36	176	8.06e-25	108	54.94
XP_024388278.1	XP_006969598.1	34.197	193	121	4	69	257	32	222	8.26e-25	110	53.37
XP_024388278.1	OBS22689.1	32.961	179	110	2	76	251	37	208	8.39e-25	110	51.96
XP_024388278.1	OJI89113.1	34.574	188	115	3	69	251	30	214	8.49e-25	110	53.72
XP_024388278.1	RTE80652.1	34.807	181	114	2	74	251	35	214	8.85e-25	110	50.83
XP_024388278.1	XP_025562309.1	34.574	188	115	3	69	251	29	213	9.12e-25	110	53.72
XP_024388278.1	RSM06417.1	34.807	181	114	2	74	251	35	214	9.62e-25	110	50.83
XP_024388278.1	KID94493.1	35.976	164	94	2	91	251	53	208	9.91e-25	109	51.83
XP_024388278.1	EAT1308192.1	40.000	155	71	5	95	249	73	205	1.04e-24	109	54.84
XP_024388278.1	KJZ74314.1	32.161	199	114	3	56	251	27	207	1.04e-24	109	48.74
XP_024388278.1	RGP69574.1	34.078	179	108	2	76	251	37	208	1.18e-24	109	50.84
XP_024388278.1	PPQ95046.1	39.412	170	92	4	93	251	50	219	1.29e-24	109	52.35
XP_024388278.1	EQL01074.1	33.333	180	116	2	76	251	39	218	1.31e-24	109	51.11
XP_024388278.1	WP_080982359.1	40.000	155	71	5	95	249	73	205	1.40e-24	109	54.19
XP_024388278.1	TRM61771.1	35.323	201	103	5	52	249	31	207	1.46e-24	109	48.76
XP_024388278.1	PNP55990.1	33.816	207	128	5	54	257	21	221	1.67e-24	109	52.66
XP_024388278.1	WP_091693798.1	38.509	161	73	4	87	247	32	166	1.78e-24	107	54.66
XP_024388278.1	RSL88554.1	32.323	198	119	3	57	251	29	214	1.78e-24	109	48.48
XP_024388278.1	XP_018138356.1	32.086	187	122	2	68	251	31	215	1.90e-24	109	50.80
XP_024388278.1	WP_137501450.1	37.500	168	86	4	88	255	34	182	1.99e-24	110	54.17
XP_024388278.1	XP_025474684.1	34.574	188	115	3	69	251	29	213	2.03e-24	108	53.19
XP_024388278.1	WP_148215743.1	37.037	162	81	5	88	249	46	186	2.12e-24	108	56.17
XP_024388278.1	ABW28107.1	36.810	163	82	5	87	249	37	178	2.19e-24	107	55.83
XP_024388278.1	GCH28046.1	33.810	210	102	6	86	292	32	207	2.41e-24	110	50.95
XP_024388278.1	XP_013950430.1	35.859	198	118	5	55	249	23	214	2.60e-24	108	52.02
XP_024388278.1	XP_024759927.1	36.413	184	111	4	69	249	32	212	2.67e-24	108	54.35
XP_024388278.1	WP_137654377.1	37.059	170	88	5	86	255	32	182	2.70e-24	110	55.88
XP_024388278.1	TBU22315.1	32.710	214	126	6	43	251	8	208	2.90e-24	108	47.20
XP_024388278.1	WP_039780302.1	36.196	163	83	5	87	249	37	178	2.93e-24	107	55.83
XP_024388278.1	XP_007370093.1	32.710	214	126	6	43	251	8	208	2.96e-24	108	47.20
XP_024388278.1	WP_050024230.1	36.774	155	77	4	95	249	40	173	3.02e-24	107	56.13
XP_024388278.1	EBW2292506.1	36.810	163	84	4	93	255	39	182	3.25e-24	107	55.21
XP_024388278.1	XP_014543498.1	35.366	164	95	2	91	251	53	208	3.26e-24	108	51.83
XP_024388278.1	XP_024746967.1	35.260	173	101	3	80	249	42	206	3.36e-24	108	53.76
XP_024388278.1	KZT71124.1	33.621	232	132	8	49	272	14	231	3.60e-24	108	47.41
XP_024388278.1	RSL67662.1	34.254	181	115	2	74	251	35	214	4.01e-24	108	50.28
XP_024388278.1	RSL98383.1	32.828	198	118	3	57	251	29	214	4.31e-24	108	48.99
XP_024388278.1	TDZ41539.1	33.679	193	122	3	64	251	24	215	4.54e-24	108	50.78
XP_024388278.1	XP_025519573.1	33.511	188	117	3	69	251	30	214	4.64e-24	108	53.72
XP_024388278.1	OPB45806.1	34.031	191	120	4	70	257	34	221	4.89e-24	108	53.40
XP_024388278.1	RSL68654.1	32.828	198	118	3	57	251	29	214	5.04e-24	108	48.99
XP_024388278.1	XP_007824978.1	35.366	164	95	2	91	251	53	208	5.54e-24	107	51.83
XP_024388278.1	TNU40425.1	36.810	163	84	4	93	255	39	182	5.82e-24	106	54.60
XP_024388278.1	GCB24144.1	32.461	191	123	2	64	251	27	214	6.21e-24	107	53.40
XP_024388278.1	KKP02779.1	33.508	191	121	4	70	257	34	221	6.62e-24	107	53.40
XP_024388278.1	WP_152916300.1	37.423	163	83	4	93	255	39	182	7.06e-24	108	55.83
XP_024388278.1	WP_114213837.1	36.810	163	84	4	93	255	39	182	7.32e-24	106	55.21
XP_024388278.1	TDL20222.1	32.843	204	119	6	49	249	15	203	7.74e-24	107	49.02
XP_024388278.1	XP_024769226.1	32.850	207	130	5	54	257	21	221	8.32e-24	107	52.17
XP_024388278.1	WP_072243890.1	37.423	163	83	4	93	255	31	174	9.10e-24	108	56.44
XP_024388278.1	EAA6201850.1	34.286	210	101	6	86	292	32	207	9.23e-24	108	49.52
XP_024388278.1	WP_154898422.1	36.774	155	80	5	95	249	44	180	9.32e-24	106	58.06
XP_024388278.1	WP_141116164.1	37.423	163	83	4	93	255	39	182	9.44e-24	108	56.44
XP_024388278.1	WP_131109348.1	37.423	163	83	4	93	255	39	182	9.94e-24	108	56.44
XP_024388278.1	OSC97126.1	33.333	216	123	6	43	254	46	244	1.08e-23	107	47.22
XP_024388278.1	KIK21500.1	33.058	242	128	7	49	284	24	237	1.13e-23	107	47.11
XP_024388278.1	KIL88000.1	32.086	187	117	2	68	251	29	208	1.14e-23	107	49.73
XP_024388278.1	XP_007379611.1	34.759	187	106	5	75	251	29	209	1.17e-23	107	51.87
XP_024388278.1	OQD74826.1	33.491	212	115	5	76	283	37	226	1.24e-23	106	46.23
XP_024388278.1	WP_125439531.1	37.576	165	77	5	87	249	33	173	1.34e-23	105	53.33
XP_024388278.1	RDH22889.1	34.043	188	116	3	69	251	30	214	1.40e-23	107	52.66
XP_024388278.1	WP_154932072.1	37.419	155	79	5	95	249	44	180	1.43e-23	105	56.77
XP_024388278.1	RPD77341.1	37.209	172	93	3	95	251	68	239	1.46e-23	107	53.49
XP_024388278.1	XP_001390440.2	34.043	188	116	3	69	251	29	213	1.47e-23	106	52.66
XP_024388278.1	XP_003051391.1	33.149	181	117	2	74	251	35	214	1.47e-23	107	49.72
XP_024388278.1	WP_135565805.1	36.810	163	84	4	93	255	39	182	1.49e-23	106	55.21
XP_024388278.1	WP_115431657.1	36.810	163	84	4	93	255	39	182	1.57e-23	106	55.83
XP_024388278.1	WP_137651803.1	37.423	163	83	4	93	255	39	182	1.58e-23	107	55.83
XP_024388278.1	EXA51503.1	33.520	179	109	2	76	251	37	208	1.74e-23	106	50.84
XP_024388278.1	WP_002649341.1	36.774	155	80	5	95	249	44	180	1.78e-23	105	57.42
XP_024388278.1	XP_026622114.1	34.043	188	116	3	69	251	30	214	1.85e-23	106	53.19
XP_024388278.1	WP_000609073.1	36.310	168	88	4	88	255	34	182	1.94e-23	107	54.76
XP_024388278.1	PCD29848.1	32.961	179	110	2	76	251	37	208	2.03e-23	106	50.28
XP_024388278.1	PPQ82007.1	36.025	161	89	3	94	251	50	199	2.19e-23	105	55.28
XP_024388278.1	WP_134805479.1	38.037	163	83	5	93	255	39	183	2.21e-23	107	55.21
XP_024388278.1	KID86738.1	34.756	164	96	2	91	251	53	208	2.26e-23	106	51.22
XP_024388278.1	ONK53947.1	37.423	163	83	4	93	255	39	182	2.26e-23	107	55.21
XP_024388278.1	XP_020121446.1	29.060	234	156	3	49	274	10	241	2.27e-23	106	46.58
XP_024388278.1	ENH64770.1	33.520	179	109	2	76	251	37	208	2.53e-23	105	50.84
XP_024388278.1	WP_113959039.1	36.810	163	82	4	87	249	35	176	2.64e-23	105	53.99
XP_024388278.1	XP_031058716.1	33.520	179	109	2	76	251	37	208	2.67e-23	105	50.28
XP_024388278.1	PNP79954.1	32.961	179	110	2	76	251	37	208	2.72e-23	105	50.28
XP_024388278.1	EHX96976.1	34.463	177	97	4	93	269	39	196	2.77e-23	106	53.67
XP_024388278.1	TBU40377.1	32.243	214	127	6	43	251	8	208	2.78e-23	105	46.73
XP_024388278.1	ODQ69555.1	32.273	220	107	6	56	249	30	233	2.81e-23	106	45.00
XP_024388278.1	XP_025538021.1	35.802	162	98	2	93	251	55	213	2.83e-23	105	55.56
XP_024388278.1	EXL68934.1	33.520	179	109	2	76	251	37	208	2.90e-23	105	50.84
XP_024388278.1	TDL18457.1	33.010	206	120	6	49	251	15	205	3.10e-23	105	48.54
XP_024388278.1	GDR63888.1	35.976	164	86	4	93	256	39	183	3.14e-23	104	54.27
XP_024388278.1	XP_025456578.1	31.937	191	124	2	64	251	27	214	3.14e-23	105	52.88
XP_024388278.1	WP_104918136.1	35.882	170	90	4	86	255	32	182	3.45e-23	107	54.71
XP_024388278.1	RDK39040.1	31.937	191	124	2	64	251	26	213	3.48e-23	105	52.88
XP_024388278.1	XP_018233879.1	33.520	179	109	2	76	251	37	208	3.53e-23	105	50.84
XP_024388278.1	EWZ86709.1	33.520	179	109	2	76	251	37	208	3.57e-23	105	50.84
XP_024388278.1	KPA35925.1	34.078	179	108	2	76	251	37	208	3.57e-23	105	50.28
XP_024388278.1	KAA8648324.1	32.044	181	113	3	75	251	38	212	3.66e-23	105	50.83
XP_024388278.1	EWZ52256.1	33.520	179	109	2	76	251	37	208	3.84e-23	105	50.84
XP_024388278.1	TEA14829.1	34.197	193	121	3	64	251	24	215	3.85e-23	105	49.22
XP_024388278.1	XP_018742288.1	32.961	179	110	2	76	251	37	208	3.88e-23	105	50.28
XP_024388278.1	WP_000631346.1	36.810	163	84	4	93	255	39	182	3.90e-23	107	55.83
XP_024388278.1	RBQ66916.1	32.961	179	110	2	76	251	37	208	3.96e-23	105	50.28
XP_024388278.1	EXL40705.1	33.520	179	109	2	76	251	37	208	4.17e-23	105	50.84
XP_024388278.1	MHO93462.1	36.810	163	84	4	93	255	39	182	4.28e-23	107	55.83
XP_024388278.1	WP_097495081.1	36.810	163	84	4	93	255	39	182	4.32e-23	107	55.83
XP_024388278.1	RBR17951.1	32.961	179	110	2	76	251	37	208	4.48e-23	105	50.28
XP_024388278.1	PTD08978.1	32.961	179	110	2	76	251	37	208	4.53e-23	105	50.28
XP_024388278.1	KFG85734.1	34.756	164	96	2	91	251	53	208	4.67e-23	105	51.22
XP_024388278.1	WP_142688968.1	38.065	155	74	5	95	249	33	165	4.88e-23	104	54.84
XP_024388278.1	XP_031041377.1	33.520	179	109	2	76	251	37	208	4.92e-23	105	50.84
XP_024388278.1	WP_097518131.1	36.471	170	89	4	86	255	32	182	5.03e-23	106	53.53
XP_024388278.1	WP_130260703.1	35.882	170	90	4	86	255	32	182	5.05e-23	106	54.71
XP_024388278.1	GAQ44229.1	34.574	188	115	3	69	251	30	214	5.68e-23	110	54.26
XP_024388278.1	WP_096970287.1	36.810	163	84	4	93	255	39	182	5.94e-23	106	55.83
XP_024388278.1	XP_025594204.1	32.961	179	110	2	76	251	37	208	6.19e-23	105	50.28
XP_024388278.1	MAC55081.1	36.774	155	80	5	95	249	44	180	6.37e-23	104	56.13
XP_024388278.1	OJJ68015.1	32.979	188	119	3	69	251	29	214	6.63e-23	105	52.66
XP_024388278.1	EHU87223.1	34.659	176	89	5	93	268	39	188	7.05e-23	105	53.98
XP_024388278.1	EYB22865.1	32.961	179	110	2	76	251	37	208	7.08e-23	104	49.72
XP_024388278.1	WP_000631341.1	37.423	163	83	4	93	255	39	182	7.29e-23	106	55.21
XP_024388278.1	WP_107193324.1	37.423	163	83	4	93	255	7	150	7.34e-23	105	54.60
XP_024388278.1	EAB5694722.1	33.333	186	105	4	86	271	20	186	7.71e-23	104	53.23
XP_024388278.1	WP_097746146.1	36.810	163	84	4	93	255	39	182	7.75e-23	106	55.21
XP_024388278.1	KIN98091.1	37.975	158	83	3	95	249	1	146	7.76e-23	102	53.16
XP_024388278.1	XP_001270221.1	34.831	178	105	4	77	251	36	205	7.82e-23	104	53.93
XP_024388278.1	XP_018182561.1	35.106	188	114	4	68	251	36	219	7.87e-23	105	51.06
XP_024388278.1	KJA26128.1	38.650	163	92	3	93	251	5	163	7.92e-23	103	54.60
XP_024388278.1	WP_089180293.1	36.810	163	84	4	93	255	39	182	8.16e-23	106	54.60
XP_024388278.1	WP_000631344.1	36.810	163	84	4	93	255	39	182	8.68e-23	106	55.21
XP_024388278.1	WP_016233230.1	36.810	163	84	4	93	255	39	182	8.77e-23	106	55.21
XP_024388278.1	RKK68915.1	32.961	179	110	2	76	251	37	208	9.08e-23	104	50.28
XP_024388278.1	WP_052945819.1	36.810	163	84	4	93	255	39	182	9.32e-23	105	55.21
XP_024388278.1	WP_029401839.1	36.810	163	84	4	93	255	38	181	9.34e-23	105	55.21
XP_024388278.1	WP_052981281.1	36.810	163	84	4	93	255	39	182	9.52e-23	105	55.21
XP_024388278.1	RZR62238.1	32.105	190	118	3	68	251	31	215	9.55e-23	104	49.47
XP_024388278.1	WP_096932649.1	36.810	163	84	4	93	255	39	182	9.61e-23	105	55.21
XP_024388278.1	XP_022395762.1	33.516	182	115	2	76	251	38	219	1.02e-22	104	53.85
XP_024388278.1	WP_077124681.1	36.810	163	84	4	93	255	39	182	1.02e-22	105	55.21
XP_024388278.1	WP_032266298.1	36.810	163	84	4	93	255	39	182	1.04e-22	105	54.60
XP_024388278.1	WP_089602930.1	36.810	163	84	4	93	255	39	182	1.04e-22	105	55.21
XP_024388278.1	RKL30731.1	32.812	192	118	3	76	264	37	220	1.07e-22	104	47.92
XP_024388278.1	WP_077125193.1	36.810	163	84	4	93	255	39	182	1.08e-22	105	54.60
XP_024388278.1	WP_105456906.1	36.810	163	84	4	93	255	26	169	1.10e-22	105	54.60
XP_024388278.1	WP_149534654.1	35.882	170	90	4	86	255	32	182	1.10e-22	105	54.12
XP_024388278.1	MHZ89629.1	36.810	163	84	4	93	255	39	182	1.11e-22	105	55.21
XP_024388278.1	WP_135100499.1	36.810	163	84	4	93	255	39	182	1.12e-22	105	54.60
XP_024388278.1	WP_000631343.1	36.810	163	84	4	93	255	39	182	1.13e-22	105	54.60
XP_024388278.1	RBA12498.1	32.292	192	119	3	76	264	37	220	1.18e-22	104	48.44
XP_024388278.1	CVK84845.1	32.961	179	110	2	76	251	37	208	1.21e-22	104	49.72
XP_024388278.1	WP_059221985.1	35.882	170	90	4	86	255	32	182	1.22e-22	105	54.12
XP_024388278.1	WP_088254243.1	36.129	155	78	5	95	249	41	174	1.23e-22	103	56.77
XP_024388278.1	EAA5550313.1	33.333	186	105	4	86	271	20	186	1.23e-22	104	53.23
XP_024388278.1	WP_060659581.1	36.810	163	84	4	93	255	39	182	1.24e-22	105	54.60
XP_024388278.1	XP_011325180.1	32.961	179	110	2	76	251	37	208	1.27e-22	104	49.72
XP_024388278.1	WP_072672188.1	36.810	163	84	4	93	255	39	182	1.28e-22	105	55.21
XP_024388278.1	WP_080964461.1	36.875	160	82	4	93	252	39	179	1.28e-22	104	54.37
XP_024388278.1	WP_032283359.1	36.810	163	84	4	93	255	39	182	1.29e-22	105	54.60
XP_024388278.1	ODV91336.1	33.990	203	105	6	92	290	25	202	1.30e-22	108	49.26
XP_024388278.1	WP_105455053.1	36.810	163	84	4	93	255	39	182	1.30e-22	105	54.60
XP_024388278.1	WP_142438672.1	36.810	163	84	4	93	255	39	182	1.31e-22	105	54.60
XP_024388278.1	KLP09250.1	32.258	186	116	2	76	258	37	215	1.32e-22	104	49.46
XP_024388278.1	XP_023425164.1	32.258	186	116	2	76	258	37	215	1.33e-22	103	49.46
XP_024388278.1	WP_089618251.1	36.810	163	84	4	93	255	39	182	1.38e-22	105	55.21
XP_024388278.1	WP_074512032.1	36.810	163	84	4	93	255	39	182	1.39e-22	105	55.21
XP_024388278.1	WP_000631342.1	36.810	163	84	4	93	255	39	182	1.42e-22	105	54.60
XP_024388278.1	WP_078167474.1	36.810	163	84	4	93	255	39	182	1.42e-22	105	54.60
XP_024388278.1	WP_000631345.1	36.810	163	84	4	93	255	39	182	1.42e-22	105	55.21
XP_024388278.1	OTA03919.1	32.995	197	122	4	69	257	32	226	1.44e-22	104	51.78
XP_024388278.1	WP_059270203.1	35.882	170	90	4	86	255	32	182	1.44e-22	105	54.12
XP_024388278.1	WP_097444558.1	36.810	163	84	4	93	255	39	182	1.46e-22	105	54.60
XP_024388278.1	WP_086186110.1	36.810	163	84	4	93	255	39	182	1.46e-22	105	55.21
XP_024388278.1	WP_152928344.1	36.810	163	84	4	93	255	39	182	1.49e-22	105	55.21
XP_024388278.1	WP_145424389.1	36.943	157	78	5	95	251	44	179	1.55e-22	103	55.41
XP_024388278.1	MGP81380.1	36.810	163	84	4	93	255	39	182	1.66e-22	105	54.60
XP_024388278.1	XP_012184364.1	35.593	177	91	4	91	251	48	217	1.68e-22	104	49.72
XP_024388278.1	RBQ98112.1	32.402	179	111	2	76	251	37	208	1.71e-22	103	50.28
XP_024388278.1	WP_085438205.1	36.810	163	84	4	93	255	39	182	1.73e-22	105	54.60
XP_024388278.1	KZV61915.1	36.364	165	89	4	95	254	9	162	1.82e-22	102	52.73
XP_024388278.1	WP_032198611.1	36.810	163	84	4	93	255	39	182	1.85e-22	104	55.21
XP_024388278.1	XP_007774062.1	40.373	161	87	2	93	249	53	208	1.85e-22	103	55.28
XP_024388278.1	XP_025462025.1	33.000	200	124	3	55	251	22	214	1.91e-22	103	48.00
XP_024388278.1	MGH29001.1	36.810	163	84	4	93	255	39	182	1.99e-22	105	55.21
XP_024388278.1	WP_086678060.1	37.267	161	82	4	93	253	39	180	2.01e-22	105	55.28
XP_024388278.1	OJJ32398.1	33.508	191	114	3	64	251	24	204	2.03e-22	103	51.31
XP_024388278.1	WP_050517032.1	36.810	163	84	4	93	255	39	182	2.04e-22	104	55.21
XP_024388278.1	WP_000631340.1	36.810	163	84	4	93	255	39	182	2.07e-22	105	55.21
XP_024388278.1	WP_021499149.1	36.810	163	84	4	93	255	39	182	2.12e-22	105	55.21
XP_024388278.1	WP_097433813.1	36.810	163	84	4	93	255	39	182	2.18e-22	105	55.21
XP_024388278.1	SCO78868.1	32.961	179	110	2	76	251	37	208	2.19e-22	103	50.84
XP_024388278.1	WP_096997793.1	36.810	163	84	4	93	255	39	182	2.28e-22	105	54.60
XP_024388278.1	WP_106914288.1	36.810	163	84	4	93	255	39	182	2.28e-22	105	55.21
XP_024388278.1	WP_054250412.1	36.810	163	84	4	93	255	39	182	2.28e-22	105	55.21
XP_024388278.1	WP_032197584.1	36.810	163	84	4	93	255	39	182	2.28e-22	105	55.21
XP_024388278.1	WP_141888388.1	36.810	163	84	4	93	255	39	182	2.28e-22	104	54.60
XP_024388278.1	WP_024243805.1	36.810	163	84	4	93	255	39	182	2.30e-22	105	55.21
XP_024388278.1	KAA1473574.1	30.986	213	131	4	47	251	13	217	2.35e-22	103	47.42
XP_024388278.1	WP_046123460.1	36.810	163	84	4	93	255	39	182	2.44e-22	104	55.21
XP_024388278.1	KND92498.1	32.778	180	114	3	76	251	39	215	2.53e-22	103	53.33
XP_024388278.1	XP_663965.1	34.706	170	100	4	90	251	48	214	2.59e-22	103	54.12
XP_024388278.1	WP_151968839.1	31.720	186	105	6	83	267	27	191	2.71e-22	102	53.76
XP_024388278.1	WP_059242036.1	35.882	170	90	4	86	255	32	182	2.75e-22	104	53.53
XP_024388278.1	EAY4270151.1	36.420	162	84	5	88	249	33	175	3.02e-22	102	51.85
XP_024388278.1	PHH90995.1	33.333	183	109	4	76	253	40	214	3.04e-22	103	49.73
XP_024388278.1	WP_053291286.1	36.196	163	85	4	93	255	39	182	3.06e-22	104	55.83
XP_024388278.1	PTB72139.1	33.514	185	115	3	80	257	42	225	3.15e-22	103	52.97
XP_024388278.1	WP_145375259.1	36.306	157	79	5	95	251	44	179	3.21e-22	102	55.41
XP_024388278.1	RPD62666.1	33.023	215	119	6	43	251	8	203	3.23e-22	102	46.05
XP_024388278.1	WP_032198060.1	34.375	192	104	5	93	284	39	208	3.36e-22	104	52.08
XP_024388278.1	WP_077125885.1	36.196	163	85	4	93	255	39	182	3.39e-22	104	54.60
XP_024388278.1	WP_115191259.1	37.209	172	83	6	78	249	29	175	3.41e-22	102	52.33
XP_024388278.1	EYE95455.1	33.498	203	121	5	61	251	25	225	3.50e-22	103	52.71
XP_024388278.1	WP_097408974.1	36.196	163	85	4	93	255	39	182	3.57e-22	104	54.60
XP_024388278.1	OAQ96503.1	31.250	192	120	3	64	250	21	205	3.63e-22	103	50.00
XP_024388278.1	WP_001711183.1	36.196	163	85	4	93	255	39	182	3.76e-22	104	55.21
XP_024388278.1	TFY65569.1	33.333	219	117	6	48	251	806	1010	3.79e-22	107	47.49
XP_024388278.1	WP_151418744.1	36.196	163	85	4	93	255	39	182	3.83e-22	104	55.21
XP_024388278.1	KXJ96297.1	30.769	221	121	6	49	253	49	253	4.49e-22	103	48.42
XP_024388278.1	WP_134894012.1	36.196	163	85	4	93	255	39	182	4.52e-22	104	55.21
XP_024388278.1	WP_096217444.1	36.196	163	85	4	93	255	39	182	4.70e-22	103	53.99
XP_024388278.1	WP_089552244.1	36.810	163	84	4	93	255	39	182	4.74e-22	103	53.99
XP_024388278.1	PYI09346.1	32.812	192	120	3	64	251	11	197	4.90e-22	102	50.52
XP_024388278.1	EPS98139.1	33.333	222	123	7	41	254	3	207	4.93e-22	102	47.30
XP_024388278.1	WP_024237812.1	36.810	163	84	4	93	255	39	182	5.00e-22	103	55.21
XP_024388278.1	OKP10755.1	30.612	245	130	8	47	283	15	227	5.01e-22	102	44.49
XP_024388278.1	WP_053001949.1	36.196	163	85	4	93	255	39	182	5.37e-22	103	55.21
XP_024388278.1	WP_144975902.1	37.419	155	76	5	95	249	43	176	5.69e-22	101	52.26
XP_024388278.1	WP_035601306.1	38.065	155	76	5	95	249	40	174	6.12e-22	101	56.77
XP_024388278.1	ECY7797414.1	36.527	167	83	5	86	250	32	177	6.39e-22	101	53.29
XP_024388278.1	WP_077557264.1	36.196	163	85	4	93	255	39	182	6.53e-22	103	54.60
XP_024388278.1	WP_072859658.1	36.196	163	85	4	93	255	39	182	6.53e-22	103	55.21
XP_024388278.1	WP_064186865.1	36.196	163	85	4	93	255	39	182	6.60e-22	103	54.60
XP_024388278.1	WP_097489452.1	36.196	163	85	4	93	255	39	182	6.60e-22	103	55.21
XP_024388278.1	KJK82515.1	34.146	164	97	2	91	251	53	208	6.72e-22	102	50.61
XP_024388278.1	KYG28807.1	41.250	160	68	7	93	252	57	190	7.25e-22	101	53.12
XP_024388278.1	WP_033677414.1	41.250	160	68	7	93	252	27	160	7.39e-22	100	53.12
XP_024388278.1	MJU80239.1	35.583	163	86	4	93	255	39	182	7.84e-22	103	54.60
XP_024388278.1	CVK83985.1	32.402	179	111	2	76	251	37	208	7.93e-22	102	49.16
XP_024388278.1	WP_145225004.1	35.484	155	82	5	95	249	44	180	8.88e-22	101	56.13
XP_024388278.1	XP_031074630.1	32.597	181	108	3	76	251	37	208	9.75e-22	101	49.72
XP_024388278.1	WP_137571779.1	36.196	163	85	4	93	255	39	182	1.02e-21	103	54.60
XP_024388278.1	GAM43621.1	31.522	184	119	3	73	251	31	212	1.04e-21	101	50.00
XP_024388278.1	RZJ91637.1	37.654	162	79	4	87	248	33	172	1.06e-21	100	51.85
XP_024388278.1	OAQ78422.1	34.574	188	115	4	68	251	36	219	1.09e-21	102	50.53
XP_024388278.1	WP_096980411.1	36.810	163	84	4	93	255	39	182	1.19e-21	103	53.99
XP_024388278.1	WP_097502902.1	36.196	163	85	4	93	255	39	182	1.21e-21	102	54.60
XP_024388278.1	XP_024706321.1	33.155	187	116	3	69	251	32	213	1.26e-21	101	50.80
XP_024388278.1	EAM5232904.1	36.420	162	84	4	88	249	34	176	1.35e-21	102	53.70
XP_024388278.1	ECH8250095.1	36.527	167	83	5	86	250	32	177	1.38e-21	100	53.29
XP_024388278.1	PCG91602.1	31.522	184	119	3	73	251	31	212	1.42e-21	101	50.00
XP_024388278.1	MIU76866.1	35.928	167	84	5	86	250	32	177	1.42e-21	100	53.89
XP_024388278.1	WP_113465835.1	36.196	163	85	4	93	255	39	182	1.45e-21	102	54.60
XP_024388278.1	OSK61684.1	36.196	163	85	4	93	255	27	170	1.52e-21	102	54.60
XP_024388278.1	CSS34967.1	36.196	163	85	4	93	255	39	182	1.59e-21	102	54.60
XP_024388278.1	ECA9706536.1	36.184	152	78	4	93	244	37	169	1.61e-21	99.4	55.92
XP_024388278.1	ECS0948082.1	38.788	165	78	5	88	250	34	177	1.65e-21	102	53.94
XP_024388278.1	TDZ36652.1	34.197	193	121	3	64	251	24	215	1.66e-21	105	49.74
XP_024388278.1	XP_025574447.1	33.679	193	115	3	65	251	24	209	1.69e-21	101	50.26
XP_024388278.1	RSL77393.1	36.585	164	94	2	91	251	51	207	1.70e-21	101	51.83
XP_024388278.1	PRP89741.1	36.813	182	93	7	68	249	329	488	1.70e-21	105	53.85
XP_024388278.1	WP_085432376.1	36.196	163	85	4	93	255	39	182	1.82e-21	102	54.60
XP_024388278.1	XP_001889503.1	35.429	175	100	6	95	264	7	173	1.88e-21	99.8	52.57
XP_024388278.1	EBZ5939403.1	36.667	180	93	5	88	267	35	193	1.91e-21	100	50.00
XP_024388278.1	KZT09785.1	38.182	165	91	3	95	256	50	206	1.96e-21	100	52.12
XP_024388278.1	EBS4256194.1	37.342	158	80	4	92	249	38	176	2.05e-21	99.4	54.43
XP_024388278.1	WP_105481644.1	36.810	163	84	4	93	255	22	165	2.09e-21	102	54.60
XP_024388278.1	XP_024684616.1	32.212	208	121	5	49	251	18	210	2.10e-21	100	48.56
XP_024388278.1	WP_053896742.1	36.810	163	84	4	93	255	39	182	2.12e-21	102	54.60
XP_024388278.1	WP_105457043.1	36.810	163	84	4	93	255	26	169	2.16e-21	102	54.60
XP_024388278.1	RLL97487.1	30.942	223	131	6	37	251	3	210	2.17e-21	100	47.53
XP_024388278.1	ECD1855230.1	36.527	167	83	5	86	250	32	177	2.17e-21	100	53.29
XP_024388278.1	XP_025398401.1	33.505	194	116	4	60	249	24	208	2.19e-21	100	47.94
XP_024388278.1	ECE5744560.1	37.342	158	80	4	92	249	38	176	2.21e-21	99.8	54.43
XP_024388278.1	PNP46594.1	34.659	176	108	3	80	249	42	216	2.29e-21	101	53.41
XP_024388278.1	WP_000631348.1	36.810	163	84	4	93	255	39	182	2.32e-21	102	54.60
XP_024388278.1	KPM36921.1	32.961	179	112	3	76	251	36	209	2.35e-21	100	51.96
XP_024388278.1	WP_096951822.1	36.196	163	85	4	93	255	39	182	2.39e-21	102	54.60
XP_024388278.1	ECF3173985.1	38.272	162	77	5	86	245	32	172	2.67e-21	101	54.94
XP_024388278.1	WP_106918707.1	35.583	163	86	4	93	255	39	182	2.78e-21	102	53.99
XP_024388278.1	XP_018657332.1	34.659	176	108	3	80	249	42	216	2.81e-21	100	53.41
XP_024388278.1	WP_153988985.1	36.145	166	85	7	84	249	33	177	2.82e-21	99.8	53.01
XP_024388278.1	ECQ0950280.1	37.736	159	76	5	93	249	39	176	2.84e-21	99.4	54.09
XP_024388278.1	RSL62854.1	36.585	164	94	2	91	251	51	207	3.15e-21	100	52.44
XP_024388278.1	ECL8859084.1	37.888	161	77	5	92	250	38	177	3.35e-21	101	55.28
XP_024388278.1	ECG6640379.1	37.736	159	76	5	93	249	39	176	3.52e-21	99.0	54.09
XP_024388278.1	KDR80220.1	32.110	218	115	7	49	251	15	214	3.79e-21	100	48.17
XP_024388278.1	TKA46024.1	28.632	234	134	6	45	255	12	235	4.09e-21	100	45.73
XP_024388278.1	EAP9634055.1	35.583	163	86	4	88	250	34	177	4.37e-21	98.6	52.76
XP_024388278.1	PHH82078.1	34.884	172	102	2	85	253	43	207	4.49e-21	100	50.00
XP_024388278.1	EAO0848199.1	38.365	159	75	5	93	249	39	176	4.51e-21	99.4	54.09
XP_024388278.1	EAS2181178.1	35.583	163	86	4	88	250	34	177	4.51e-21	98.6	52.76
XP_024388278.1	ECB1989872.1	37.037	162	83	4	88	249	34	176	4.51e-21	98.6	53.09
XP_024388278.1	WP_020471677.1	35.032	157	82	4	95	251	42	178	4.88e-21	99.0	51.59
XP_024388278.1	EAS6426646.1	35.000	180	96	4	88	267	35	193	5.13e-21	99.0	48.33
XP_024388278.1	TFY64289.1	31.455	213	113	7	43	251	9	192	5.21e-21	99.4	47.89
XP_024388278.1	EAN6654790.1	37.427	171	83	6	83	250	28	177	5.26e-21	100	53.80
XP_024388278.1	ECK7346975.1	37.037	162	83	4	88	249	34	176	5.36e-21	98.6	53.09
XP_024388278.1	SQJ27582.1	36.257	171	86	5	88	256	34	183	5.47e-21	99.4	52.05
XP_024388278.1	EDI6983896.1	36.364	165	82	5	88	250	34	177	5.61e-21	98.6	52.73
XP_024388278.1	ECO2540925.1	35.583	163	86	4	88	250	34	177	5.68e-21	98.6	52.76
XP_024388278.1	GAD95335.1	31.754	211	119	5	60	251	28	232	5.69e-21	100	48.34
XP_024388278.1	WP_145215042.1	36.129	155	82	4	95	249	44	181	5.83e-21	99.0	52.90
XP_024388278.1	XP_027612611.1	35.503	169	98	3	95	260	59	219	5.85e-21	100	50.30
XP_024388278.1	EBD0803256.1	37.654	162	78	5	86	245	32	172	6.33e-21	100	54.94
XP_024388278.1	RHZ55589.1	30.493	223	132	6	37	251	3	210	6.40e-21	99.8	47.53
XP_024388278.1	EAU6087492.1	37.654	162	78	5	86	245	32	172	6.59e-21	100	54.94
XP_024388278.1	WP_097569460.1	36.810	163	84	4	93	255	39	182	6.84e-21	100	53.99
XP_024388278.1	ECS1117160.1	37.037	162	83	4	88	249	34	176	7.11e-21	98.6	53.09
XP_024388278.1	EAO7464353.1	37.576	165	80	5	88	250	34	177	7.15e-21	100	53.33
XP_024388278.1	EBS4874963.1	37.037	162	83	4	93	254	39	181	7.53e-21	100	53.70
XP_024388278.1	ECY9568529.1	38.182	165	79	5	88	250	34	177	7.76e-21	100	53.33
XP_024388278.1	EBQ9797707.1	32.275	189	99	5	71	249	7	176	7.92e-21	97.8	50.26
XP_024388278.1	XP_028489363.1	32.787	183	110	4	76	251	46	222	8.12e-21	99.8	49.73
XP_024388278.1	QGI59549.1	32.258	186	116	2	76	258	370	548	8.17e-21	103	49.46
XP_024388278.1	KLP02905.1	32.258	186	116	2	76	258	370	548	8.24e-21	103	49.46
XP_024388278.1	EBE6787655.1	37.126	167	82	5	86	250	32	177	8.26e-21	100	53.29
XP_024388278.1	WP_053898691.1	34.969	163	87	4	93	255	39	182	8.53e-21	100	53.99
XP_024388278.1	EBA0341624.1	36.076	158	82	4	93	250	39	177	8.53e-21	98.2	53.80
XP_024388278.1	ECA5249485.1	38.182	165	83	5	88	252	34	179	8.71e-21	100	52.73
XP_024388278.1	EAS1383101.1	36.601	153	78	4	93	245	39	172	8.71e-21	97.8	54.90
XP_024388278.1	ECY2815124.1	38.182	165	79	5	88	250	34	177	8.78e-21	100	53.33
XP_024388278.1	PCH37712.1	32.093	215	126	6	49	260	20	217	8.83e-21	99.4	48.84
XP_024388278.1	EBI9530326.1	38.182	165	79	5	88	250	34	177	8.96e-21	100	53.33
XP_024388278.1	EAZ3048986.1	36.306	157	81	4	93	249	39	176	9.01e-21	97.8	54.14
XP_024388278.1	EAP9634093.1	36.306	157	81	4	93	249	39	176	9.16e-21	97.8	54.14
XP_024388278.1	EAS6413835.1	37.975	158	79	5	93	250	39	177	9.70e-21	100	56.33
XP_024388278.1	CDO75326.1	33.790	219	125	8	49	263	39	241	1.01e-20	99.4	49.32
XP_024388278.1	ECG2544779.1	37.736	159	76	5	93	249	39	176	1.01e-20	98.6	54.09
XP_024388278.1	EDL3486742.1	38.182	165	83	5	88	252	34	179	1.04e-20	100	52.73
XP_024388278.1	EAP7890156.1	37.654	162	78	5	86	245	32	172	1.06e-20	100	54.94
XP_024388278.1	OQE27869.1	34.637	179	102	4	76	251	37	203	1.06e-20	99.0	49.16
XP_024388278.1	EBT0716609.1	37.576	165	80	5	88	250	34	177	1.09e-20	99.8	53.33
XP_024388278.1	ECW1040063.1	37.342	158	80	4	88	245	34	172	1.11e-20	97.4	53.80
XP_024388278.1	XP_001257502.1	30.942	223	131	6	37	251	3	210	1.13e-20	99.0	46.64
XP_024388278.1	ESJ74884.1	37.662	154	73	5	93	244	39	171	1.18e-20	97.1	54.55
XP_024388278.1	WP_015405998.1	36.527	167	83	5	86	250	32	177	1.22e-20	99.8	53.29
XP_024388278.1	EBA8234766.1	36.306	157	81	4	93	249	39	176	1.23e-20	97.4	54.14
XP_024388278.1	EDC3537327.1	37.195	164	80	5	88	249	34	176	1.23e-20	97.4	53.05
XP_024388278.1	KLO81076.1	32.961	179	110	2	76	251	370	541	1.24e-20	103	49.72
XP_024388278.1	EAO4079876.1	36.306	157	81	4	93	249	39	176	1.25e-20	97.4	54.14
XP_024388278.1	ECN4723537.1	37.195	164	80	5	88	249	34	176	1.28e-20	97.8	53.05
XP_024388278.1	OOF92057.1	31.818	198	123	3	57	251	24	212	1.31e-20	99.0	47.98
XP_024388278.1	EDC2174392.1	36.306	157	81	4	93	249	39	176	1.32e-20	97.4	54.14
XP_024388278.1	XP_008037538.1	31.439	264	146	10	15	270	32	268	1.35e-20	99.8	46.97
XP_024388278.1	EAQ8725554.1	36.527	167	83	5	86	250	32	177	1.38e-20	99.8	53.29
XP_024388278.1	EBP4101600.1	36.076	158	82	4	93	250	39	177	1.40e-20	99.4	55.70
XP_024388278.1	ECO1384943.1	36.076	158	82	4	93	250	39	177	1.48e-20	99.4	55.70
XP_024388278.1	GAO84184.1	31.401	207	123	5	47	249	16	207	1.49e-20	101	48.31
XP_024388278.1	ECP2352734.1	35.583	163	86	4	88	250	34	177	1.50e-20	98.2	52.76
XP_024388278.1	EAM4476171.1	36.076	158	82	4	93	250	39	177	1.56e-20	99.4	55.06
XP_024388278.1	ATY66981.1	33.146	178	114	2	77	249	38	215	1.56e-20	99.4	51.12
XP_024388278.1	WP_139383060.1	37.662	154	73	5	93	244	39	171	1.57e-20	97.1	54.55
XP_024388278.1	EAA4496161.1	36.774	155	79	4	88	242	34	169	1.58e-20	96.7	53.55
XP_024388278.1	EAU4779823.1	36.076	158	82	4	93	250	39	177	1.72e-20	99.4	55.06
XP_024388278.1	WP_079947748.1	37.342	158	80	4	92	249	38	176	1.74e-20	98.6	54.43
XP_024388278.1	KIO07744.1	35.366	164	85	4	95	249	49	200	1.75e-20	98.2	48.17
XP_024388278.1	EAY7625800.1	36.527	167	83	5	86	250	32	177	1.76e-20	99.4	53.29
XP_024388278.1	EBQ3776492.1	36.527	167	83	5	86	250	32	177	1.80e-20	99.4	53.29
XP_024388278.1	EAP3579196.1	36.076	158	82	4	93	250	39	177	1.81e-20	99.4	55.06
XP_024388278.1	EAW3604985.1	36.076	158	82	4	93	250	39	177	1.83e-20	99.4	55.06
XP_024388278.1	XP_011443558.2	39.412	170	75	9	88	245	62	215	1.84e-20	99.0	55.29
XP_024388278.1	EBM4189422.1	36.527	167	83	5	86	250	32	177	1.85e-20	99.4	53.29
XP_024388278.1	ECJ2365404.1	36.527	167	83	5	86	250	32	177	1.85e-20	99.4	53.29
XP_024388278.1	EAN8676293.1	35.802	162	85	4	88	249	34	176	1.89e-20	96.7	51.85
XP_024388278.1	RTE84971.1	35.976	164	95	2	91	251	51	207	1.89e-20	98.6	51.83
XP_024388278.1	EAA9024553.1	36.527	167	83	5	86	250	32	177	1.93e-20	99.4	53.29
XP_024388278.1	KMK55287.1	30.493	223	132	6	37	251	3	210	1.95e-20	98.6	47.09
XP_024388278.1	EBM4848868.1	37.037	162	83	4	88	249	34	176	1.99e-20	98.2	53.09
XP_024388278.1	EDH4957736.1	36.306	157	81	4	93	249	39	176	1.99e-20	96.7	52.87
XP_024388278.1	EBC0167440.1	36.527	167	83	5	86	250	32	177	2.05e-20	99.0	53.29
XP_024388278.1	ECG4096029.1	37.195	164	80	5	88	249	34	176	2.12e-20	97.8	53.66
XP_024388278.1	EAM8701017.1	36.527	167	83	5	86	250	32	177	2.14e-20	99.0	53.29
XP_024388278.1	WP_099027629.1	36.527	167	83	5	86	250	32	177	2.18e-20	99.0	53.29
XP_024388278.1	EBN4455642.1	35.366	164	87	4	86	249	32	176	2.20e-20	97.1	52.44
XP_024388278.1	WP_036653409.1	36.129	155	80	5	91	245	39	174	2.21e-20	97.4	56.13
XP_024388278.1	WP_047641929.1	36.420	162	84	4	88	249	34	176	2.25e-20	97.1	53.09
XP_024388278.1	EAP7093113.1	36.306	157	81	4	93	249	39	176	2.27e-20	96.7	52.87
XP_024388278.1	EDA0855004.1	37.736	159	76	5	93	249	39	176	2.28e-20	97.4	53.46
XP_024388278.1	EAT5694792.1	36.527	167	83	5	86	250	32	177	2.32e-20	99.0	53.29
XP_024388278.1	EAR1739639.1	36.527	167	83	5	86	250	32	177	2.32e-20	99.0	53.29
XP_024388278.1	EAC1103093.1	37.654	162	82	4	88	249	34	176	2.39e-20	99.0	53.09
XP_024388278.1	EBX2063082.1	37.342	158	80	4	92	249	2	140	2.39e-20	98.2	54.43
XP_024388278.1	EBI9055936.1	35.583	163	86	4	88	250	34	177	2.42e-20	99.0	53.99
XP_024388278.1	PCJ51381.1	34.337	166	84	5	87	250	33	175	2.42e-20	97.1	54.82
XP_024388278.1	EDK5187324.1	36.527	167	83	5	86	250	32	177	2.44e-20	99.0	53.29
XP_024388278.1	OCH92111.1	37.805	164	87	5	91	249	26	179	2.46e-20	97.4	51.83
XP_024388278.1	EBP2452999.1	36.527	167	83	5	86	250	32	177	2.49e-20	99.0	53.29
XP_024388278.1	XP_025427770.1	31.390	223	127	7	37	251	3	207	2.55e-20	98.2	47.53
XP_024388278.1	EAN0347843.1	36.306	157	81	4	93	249	39	176	2.58e-20	96.3	52.87
XP_024388278.1	EAB6033902.1	34.463	177	93	5	93	267	39	194	2.63e-20	97.4	51.41
XP_024388278.1	ELA36256.1	33.939	165	104	2	90	251	52	214	2.63e-20	98.2	48.48
XP_024388278.1	EBA1298658.1	36.364	165	82	5	88	250	34	177	2.66e-20	97.8	53.33
XP_024388278.1	XP_747766.1	29.536	237	144	6	23	251	6	227	2.68e-20	99.4	46.84
XP_024388278.1	TKA60867.1	28.821	229	133	6	45	251	33	253	2.75e-20	99.0	47.60
XP_024388278.1	OAA79539.1	31.915	188	115	3	68	249	24	204	2.79e-20	98.2	50.53
XP_024388278.1	TDZ16386.1	33.161	193	123	3	64	251	24	215	2.80e-20	102	49.74
XP_024388278.1	ECP5752800.1	36.076	158	82	4	88	245	34	172	2.83e-20	96.3	52.53
XP_024388278.1	XP_025547208.1	30.579	242	140	8	37	268	36	259	2.85e-20	98.6	46.69
XP_024388278.1	EAY0032487.1	35.802	162	85	4	88	249	34	176	2.86e-20	96.3	51.85
XP_024388278.1	ECH0316173.1	36.306	157	81	4	93	249	39	176	2.88e-20	97.4	54.14
XP_024388278.1	EAP3746325.1	36.306	157	81	4	93	249	39	176	2.90e-20	97.1	54.14
XP_024388278.1	WP_079849583.1	37.342	158	80	4	92	249	38	176	2.97e-20	98.6	54.43
XP_024388278.1	EBS5461124.1	37.037	162	83	4	88	249	34	176	2.97e-20	98.6	53.70
XP_024388278.1	EDK0540695.1	35.802	162	85	4	88	249	34	176	2.97e-20	96.3	51.85
XP_024388278.1	WP_114369857.1	37.419	155	76	6	95	249	43	176	3.00e-20	97.1	52.26
XP_024388278.1	TKA76567.1	29.258	229	132	6	45	251	33	253	3.05e-20	99.0	47.16
XP_024388278.1	EAA7178006.1	37.342	158	80	4	92	249	38	176	3.06e-20	98.6	54.43
XP_024388278.1	EDI1625459.1	36.306	157	81	4	93	249	39	176	3.06e-20	97.4	54.14
XP_024388278.1	EBS2857869.1	36.709	158	81	4	93	250	39	177	3.09e-20	98.6	54.43
XP_024388278.1	ECR9077628.1	36.306	157	81	4	93	249	39	176	3.11e-20	96.7	52.87
XP_024388278.1	EAB8009987.1	37.107	159	77	5	93	249	39	176	3.13e-20	96.7	53.46
XP_024388278.1	KEY76516.1	30.493	223	132	6	37	251	3	210	3.15e-20	98.6	47.53
XP_024388278.1	EBN8558521.1	36.306	157	81	4	93	249	39	176	3.16e-20	97.4	54.14
XP_024388278.1	EAQ1871535.1	37.342	158	80	4	92	249	38	176	3.19e-20	98.6	54.43
XP_024388278.1	EDB2574232.1	35.669	157	82	4	93	249	39	176	3.21e-20	96.3	52.87
XP_024388278.1	EAW1417969.1	37.342	158	80	4	92	249	38	176	3.22e-20	98.6	54.43
XP_024388278.1	ECI3617331.1	37.037	162	83	4	88	249	34	176	3.22e-20	98.6	53.70
XP_024388278.1	PHH61326.1	34.254	181	105	3	74	249	20	191	3.22e-20	97.4	49.17
XP_024388278.1	EBO9596870.1	37.342	158	80	4	92	249	38	176	3.25e-20	98.6	54.43
XP_024388278.1	RFM81770.1	37.500	160	77	5	93	250	27	165	3.25e-20	98.2	54.37
XP_024388278.1	EAO1262918.1	36.306	157	81	4	93	249	39	176	3.32e-20	96.3	52.87
XP_024388278.1	WP_000593427.1	37.342	158	80	4	92	249	38	176	3.42e-20	98.6	54.43
XP_024388278.1	EBY5039924.1	37.736	159	76	5	93	249	39	176	3.45e-20	98.6	54.09
XP_024388278.1	RDX41208.1	34.737	190	112	5	68	251	20	203	3.46e-20	97.4	46.32
XP_024388278.1	TFK80207.1	34.737	190	112	5	68	251	20	203	3.53e-20	97.4	46.32
XP_024388278.1	WP_061423846.1	37.342	158	80	4	92	249	38	176	3.56e-20	98.6	54.43
XP_024388278.1	EBS5029430.1	37.342	158	80	4	92	249	38	176	3.60e-20	98.6	54.43
XP_024388278.1	EBM1324508.1	36.601	153	78	4	93	245	39	172	3.63e-20	95.9	53.59
XP_024388278.1	EAC2145463.1	37.342	158	80	4	92	249	38	176	3.64e-20	98.6	54.43
XP_024388278.1	EBG7564920.1	35.802	162	85	4	88	249	34	176	3.65e-20	96.7	51.85
XP_024388278.1	EBE2442700.1	36.364	165	82	5	88	250	22	165	3.68e-20	98.2	53.33
XP_024388278.1	ECH0309499.1	36.306	157	81	4	93	249	39	176	3.75e-20	95.9	52.87
XP_024388278.1	ECH3141728.1	36.601	153	78	4	93	245	39	172	3.84e-20	95.9	53.59
XP_024388278.1	ESJ86452.1	36.364	165	82	5	88	250	34	177	3.88e-20	97.8	52.73
XP_024388278.1	OJD17836.1	33.133	166	102	2	95	251	82	247	3.99e-20	98.6	51.20
XP_024388278.1	EBP1801196.1	37.342	158	80	4	92	249	38	176	4.07e-20	98.2	54.43
XP_024388278.1	EBR6904553.1	37.037	162	79	5	86	245	32	172	4.20e-20	98.2	53.70
XP_024388278.1	EAR3877263.1	37.342	158	80	4	92	249	38	176	4.24e-20	98.2	54.43
XP_024388278.1	EBP5354480.1	36.306	157	81	4	93	249	30	167	4.26e-20	97.8	54.14
XP_024388278.1	EBC2542693.1	36.306	157	81	4	93	249	39	176	4.28e-20	96.3	52.87
XP_024388278.1	ECH0410960.1	36.601	153	78	4	93	245	39	172	4.29e-20	95.9	53.59
XP_024388278.1	EYE77574.1	36.875	160	78	5	93	250	39	177	4.33e-20	97.1	53.75
XP_024388278.1	WP_080204483.1	36.601	153	78	4	93	245	39	172	4.36e-20	95.5	53.59
XP_024388278.1	RSL69265.1	35.976	164	95	2	91	251	51	207	4.38e-20	97.8	51.22
XP_024388278.1	EDE2694797.1	36.667	150	76	4	93	242	39	169	4.44e-20	95.5	54.67
XP_024388278.1	WP_134947512.1	37.736	159	76	5	93	249	39	176	4.46e-20	98.2	54.09
XP_024388278.1	EBW7774304.1	37.736	159	76	5	93	249	39	176	4.55e-20	98.2	54.09
XP_024388278.1	EBW5412325.1	37.342	158	80	4	92	249	38	176	4.55e-20	98.2	54.43
XP_024388278.1	EBD5105494.1	37.037	162	83	4	88	249	34	176	4.55e-20	98.2	53.09
XP_024388278.1	EAP9635431.1	36.306	157	81	4	93	249	39	176	4.59e-20	96.3	52.87
XP_024388278.1	WP_071646050.1	36.306	157	81	4	93	249	39	176	4.66e-20	98.2	54.14
XP_024388278.1	EBJ9991778.1	36.306	157	81	4	93	249	39	176	4.69e-20	96.3	52.87
XP_024388278.1	EBS7984332.1	35.802	162	85	4	88	249	34	176	4.69e-20	95.9	51.85
XP_024388278.1	EBU1842148.1	36.076	158	82	4	93	250	39	177	4.70e-20	98.2	53.80
XP_024388278.1	EBL2460214.1	36.306	157	81	4	93	249	27	164	4.74e-20	97.8	54.14
XP_024388278.1	EAB5694725.1	37.107	159	77	5	93	249	39	176	4.74e-20	98.2	54.72
XP_024388278.1	EBR1570885.1	37.342	158	80	4	92	249	38	176	4.84e-20	98.2	54.43
XP_024388278.1	ECD9326558.1	31.795	195	104	5	65	249	1	176	4.86e-20	98.6	50.26
XP_024388278.1	EAA6917242.1	37.342	158	80	4	92	249	38	176	4.89e-20	98.2	54.43
XP_024388278.1	EBN2643523.1	35.366	164	87	4	86	249	32	176	4.89e-20	96.7	52.44
XP_024388278.1	ECK2347233.1	35.366	164	87	4	86	249	32	176	4.93e-20	96.7	52.44
XP_024388278.1	EAS0788805.1	37.342	158	80	4	92	249	38	176	4.94e-20	98.2	54.43
XP_024388278.1	EDJ0999367.1	37.342	158	80	4	93	250	39	177	4.94e-20	98.2	53.80
XP_024388278.1	EAV4774113.1	36.076	158	82	4	93	250	39	177	4.94e-20	98.2	53.80
XP_024388278.1	EDP47670.1	30.493	223	132	6	37	251	3	210	5.00e-20	98.2	47.09
XP_024388278.1	EAA4372336.1	36.709	158	81	4	93	250	39	177	5.04e-20	98.2	54.43
XP_024388278.1	EBK8873710.1	36.076	158	82	4	93	250	39	177	5.10e-20	98.2	53.80
XP_024388278.1	EAR1298787.1	36.076	158	82	4	93	250	39	177	5.10e-20	97.8	53.80
XP_024388278.1	EAA2815001.1	37.736	159	76	5	93	249	39	176	5.15e-20	98.2	54.09
XP_024388278.1	EBJ1342911.1	37.736	159	76	5	93	249	39	176	5.15e-20	98.2	54.09
XP_024388278.1	RAO73005.1	32.222	180	115	3	76	251	47	223	5.27e-20	97.4	51.67
XP_024388278.1	ECC3903230.1	36.306	157	81	4	93	249	39	176	5.36e-20	95.5	52.87
XP_024388278.1	EAT3253567.1	36.306	157	81	4	93	249	39	176	5.37e-20	96.3	52.87
XP_024388278.1	ECH5155497.1	36.306	157	81	4	93	249	39	176	5.39e-20	97.1	54.14
XP_024388278.1	PWI76771.1	34.574	188	115	4	68	251	36	219	5.39e-20	101	50.53
XP_024388278.1	EAB9200737.1	37.736	159	76	5	93	249	39	176	5.42e-20	98.2	54.09
XP_024388278.1	EAB7502000.1	36.709	158	81	4	93	250	39	177	5.42e-20	98.2	54.43
XP_024388278.1	OJT11538.1	38.125	160	87	4	96	251	100	251	5.46e-20	98.2	53.12
XP_024388278.1	ECD2403840.1	37.037	162	83	4	88	249	34	176	5.47e-20	97.8	53.09
XP_024388278.1	ECH2931158.1	37.037	162	83	4	88	249	34	176	5.47e-20	97.8	53.09
XP_024388278.1	MLZ43139.1	36.306	157	81	4	93	249	39	176	5.48e-20	96.3	54.14
XP_024388278.1	ECD3750927.1	31.795	195	104	5	65	249	1	176	5.49e-20	98.6	50.26
XP_024388278.1	ECJ3906481.1	36.000	150	77	4	93	242	39	169	5.53e-20	95.5	54.00
XP_024388278.1	XP_003047392.1	35.976	164	95	2	91	251	51	207	5.55e-20	97.4	51.83
XP_024388278.1	ECD9356493.1	36.709	158	81	4	93	250	39	177	5.59e-20	97.8	54.43
XP_024388278.1	EAM6056336.1	37.975	158	75	5	95	250	41	177	5.59e-20	97.8	54.43
XP_024388278.1	EBH3083549.1	35.484	155	81	4	86	240	32	167	5.59e-20	95.1	52.26
XP_024388278.1	EBF7359648.1	37.107	159	77	5	93	249	39	176	5.62e-20	96.3	53.46
XP_024388278.1	EAW3718120.1	36.306	157	81	4	93	249	39	176	5.63e-20	97.8	54.14
XP_024388278.1	EBR8318596.1	38.182	165	81	5	86	249	32	176	5.64e-20	97.8	53.33
XP_024388278.1	KJU19284.1	36.875	160	78	5	93	250	39	177	5.80e-20	97.1	53.75
XP_024388278.1	EAS6892514.1	36.943	157	80	4	93	249	39	176	5.83e-20	97.8	53.50
XP_024388278.1	ECC3860595.1	36.306	157	81	4	93	249	39	176	5.83e-20	96.3	53.50
XP_024388278.1	EBD7905716.1	35.802	162	85	4	88	249	34	176	5.90e-20	96.3	51.85
XP_024388278.1	EDA0079859.1	36.527	167	83	5	86	250	32	177	5.94e-20	97.8	52.69
XP_024388278.1	EDB4176728.1	37.037	162	83	4	88	249	28	170	5.95e-20	97.8	53.09
XP_024388278.1	EDC2149699.1	36.306	157	81	4	93	249	39	176	6.00e-20	95.5	52.87
XP_024388278.1	EAT4377895.1	36.306	157	81	4	93	249	39	176	6.01e-20	95.5	52.87
XP_024388278.1	GAQ03745.1	32.804	189	112	4	68	251	32	210	6.05e-20	97.1	48.15
XP_024388278.1	WP_010835745.1	37.037	162	83	4	88	249	34	176	6.06e-20	97.8	53.09
XP_024388278.1	EBI7739748.1	36.306	157	81	4	93	249	39	176	6.12e-20	95.5	52.87
XP_024388278.1	ECE9972837.1	36.076	158	82	4	93	250	39	177	6.14e-20	97.4	55.06
XP_024388278.1	ECI4313421.1	36.076	158	82	4	93	250	39	177	6.15e-20	96.3	54.43
XP_024388278.1	HAB1658608.1	37.736	159	76	5	93	249	39	176	6.19e-20	97.8	54.09
XP_024388278.1	EAQ1868217.1	37.037	162	83	4	88	249	34	176	6.19e-20	97.8	53.09
XP_024388278.1	WP_080082008.1	36.420	162	84	4	88	249	34	176	6.25e-20	97.8	53.70
XP_024388278.1	PMB67450.1	31.492	181	112	5	74	249	36	209	6.29e-20	97.1	54.70
XP_024388278.1	EDG4088970.1	36.306	157	81	4	93	249	10	147	6.30e-20	97.1	54.14
XP_024388278.1	EBU7310949.1	36.364	165	82	5	88	250	34	177	6.31e-20	97.8	53.33
XP_024388278.1	ECI0413573.1	37.195	164	80	5	88	249	34	176	6.38e-20	97.8	53.66
XP_024388278.1	ECC3818973.1	36.420	162	84	4	93	254	39	181	6.38e-20	97.8	53.70
XP_024388278.1	EDL5733895.1	36.709	158	81	4	93	250	39	177	6.44e-20	97.8	54.43
XP_024388278.1	ECU7902792.1	37.037	162	83	4	88	249	34	176	6.44e-20	97.8	53.09
XP_024388278.1	EAM7936086.1	36.306	157	81	4	93	249	39	176	6.47e-20	95.5	52.87
XP_024388278.1	EBA1769670.1	38.182	165	81	5	86	249	32	176	6.51e-20	97.8	53.33
XP_024388278.1	WP_085397778.1	37.037	162	83	4	88	249	34	176	6.51e-20	97.8	53.09
XP_024388278.1	WP_085407320.1	37.037	162	83	4	88	249	34	176	6.51e-20	97.8	53.09
XP_024388278.1	WP_071645711.1	36.943	157	80	4	93	249	39	176	6.51e-20	97.8	53.50
XP_024388278.1	KNU35037.1	36.478	159	78	5	88	244	34	171	6.55e-20	95.1	52.83
XP_024388278.1	EBY1909385.1	38.182	165	81	5	86	249	32	176	6.58e-20	97.8	53.33
XP_024388278.1	EAS7585412.1	36.076	158	82	4	93	250	39	177	6.58e-20	97.8	53.80
XP_024388278.1	EBS2232725.1	36.306	157	81	4	93	249	27	164	6.60e-20	95.5	53.50
XP_024388278.1	EBC3428096.1	36.076	158	82	4	93	250	39	177	6.65e-20	97.8	53.80
XP_024388278.1	EAQ0188138.1	36.076	158	82	4	93	250	39	177	6.65e-20	97.8	53.80
XP_024388278.1	MAS95176.1	34.356	163	86	4	87	249	33	174	6.70e-20	96.3	53.99
XP_024388278.1	EDN0017152.1	35.583	163	86	4	88	250	34	177	6.77e-20	97.8	53.37
XP_024388278.1	EBO3908640.1	35.583	163	86	4	88	250	34	177	6.78e-20	97.8	52.76
XP_024388278.1	EDG7300680.1	36.306	157	81	4	93	249	39	176	6.83e-20	95.9	52.87
XP_024388278.1	EBX4440852.1	37.037	162	83	4	88	249	34	176	6.85e-20	97.8	53.09
XP_024388278.1	EAY0939359.1	35.802	162	85	4	93	254	39	181	6.99e-20	97.4	52.47
XP_024388278.1	EAV1252601.1	36.306	157	81	4	93	249	39	176	7.00e-20	95.9	52.87
XP_024388278.1	EBG7290712.1	37.037	162	79	5	86	245	32	172	7.06e-20	97.8	53.70
XP_024388278.1	WP_131535515.1	37.037	162	83	4	88	249	34	176	7.06e-20	97.8	53.09
XP_024388278.1	EAZ3048845.1	36.076	158	82	4	93	250	39	177	7.07e-20	97.4	53.80
XP_024388278.1	ECQ0169143.1	36.306	157	81	4	93	249	39	176	7.09e-20	95.9	52.87
XP_024388278.1	WP_079830116.1	37.013	154	74	5	93	244	39	171	7.11e-20	95.1	53.90
XP_024388278.1	EAU5126622.1	35.583	163	86	4	88	250	34	177	7.14e-20	97.4	52.76
XP_024388278.1	EAW5072567.1	35.583	163	86	4	88	250	34	177	7.21e-20	97.4	52.76
XP_024388278.1	WP_120603528.1	37.278	169	83	5	83	248	27	175	7.24e-20	95.9	53.85
XP_024388278.1	MBN69525.1	36.774	155	80	5	95	249	44	180	7.36e-20	96.3	54.84
XP_024388278.1	EAO9770051.1	36.875	160	78	5	93	250	39	177	7.43e-20	97.8	53.75
XP_024388278.1	ECF2422212.1	36.420	162	84	4	93	254	39	181	7.43e-20	97.8	53.70
XP_024388278.1	ECG1232747.1	36.306	157	81	4	93	249	39	176	7.45e-20	96.3	54.14
XP_024388278.1	EAN8676209.1	36.306	157	81	4	93	249	39	176	7.45e-20	95.5	52.87
XP_024388278.1	EBO4678882.1	36.306	157	81	4	93	249	39	176	7.50e-20	97.4	54.14
XP_024388278.1	EAT4375959.1	36.306	157	81	4	93	249	39	176	7.51e-20	97.4	54.14
XP_024388278.1	XP_024342395.1	38.608	158	86	4	95	249	2	151	7.63e-20	94.4	52.53
XP_024388278.1	WP_145449605.1	36.129	155	82	4	95	249	44	181	7.68e-20	95.9	52.90
XP_024388278.1	EBI9896917.1	35.152	165	88	4	86	250	32	177	7.73e-20	97.4	52.73
XP_024388278.1	EBV7110160.1	37.107	159	77	5	93	249	39	176	7.74e-20	95.1	53.46
XP_024388278.1	EBW8792571.1	36.306	157	81	4	93	249	39	176	7.75e-20	97.4	54.14
XP_024388278.1	EBX6684590.1	37.736	159	76	5	93	249	39	176	7.80e-20	96.3	53.46
XP_024388278.1	EBF0135728.1	35.802	162	85	4	88	249	34	176	7.83e-20	97.4	53.09
XP_024388278.1	EDE6352940.1	36.076	158	82	4	93	250	39	177	7.89e-20	97.4	55.06
XP_024388278.1	MGD35281.1	37.107	159	77	5	93	249	39	176	7.96e-20	95.1	53.46
XP_024388278.1	EBV3506160.1	36.306	157	81	4	93	249	39	176	8.01e-20	95.5	53.50
XP_024388278.1	EAS1385514.1	35.802	162	85	4	88	249	34	176	8.02e-20	96.3	51.85
XP_024388278.1	EBJ9220345.1	36.306	157	81	4	93	249	39	176	8.05e-20	97.4	54.14
XP_024388278.1	KKE50622.1	37.500	160	77	5	93	250	39	177	8.06e-20	97.4	53.75
XP_024388278.1	ECK7346985.1	37.107	159	77	5	93	249	39	176	8.07e-20	95.5	52.83
XP_024388278.1	WP_145308703.1	34.839	155	84	4	95	249	44	181	8.09e-20	95.9	52.26
XP_024388278.1	WP_020843538.1	36.076	158	82	4	93	250	39	177	8.15e-20	97.4	55.06
XP_024388278.1	EBF9885350.1	36.306	157	81	4	93	249	39	176	8.16e-20	95.1	53.50
XP_024388278.1	EBH4418336.1	35.583	163	86	4	88	250	34	177	8.24e-20	97.4	52.76
XP_024388278.1	RSM03624.1	35.366	164	96	2	91	251	51	207	8.28e-20	97.1	51.22
XP_024388278.1	ECF9073309.1	35.152	165	88	4	86	250	32	177	8.30e-20	97.4	52.73
XP_024388278.1	MII32099.1	35.802	162	85	4	88	249	34	176	8.41e-20	97.4	53.09
XP_024388278.1	ECZ4591747.1	36.306	157	81	4	93	249	39	176	8.43e-20	95.9	52.87
XP_024388278.1	EBH8584271.1	35.583	163	86	4	88	250	34	177	8.49e-20	97.4	52.76
XP_024388278.1	EDD0485770.1	35.802	162	85	4	88	249	34	176	8.58e-20	97.4	53.09
XP_024388278.1	EBV6742186.1	35.802	162	85	4	88	249	34	176	8.67e-20	97.4	53.09
XP_024388278.1	RPD77608.1	36.364	187	107	5	68	248	14	194	8.71e-20	96.3	45.99
XP_024388278.1	EAY0798653.1	36.478	159	78	5	93	249	39	176	8.71e-20	95.9	53.46
XP_024388278.1	EBN2646773.1	36.306	157	81	4	93	249	39	176	8.72e-20	95.5	52.23
XP_024388278.1	XP_003035127.1	32.273	220	119	4	47	261	21	215	9.00e-20	96.3	48.64
XP_024388278.1	WP_138019809.1	36.420	162	84	4	88	249	34	176	9.21e-20	97.4	53.09
XP_024388278.1	ECU9178431.1	36.420	162	84	4	88	249	34	176	9.21e-20	97.4	53.09
XP_024388278.1	EAR9510865.1	36.076	158	82	4	93	250	39	177	9.22e-20	97.4	53.80
XP_024388278.1	ECB0535356.1	36.306	157	81	4	93	249	39	176	9.24e-20	95.5	53.50
XP_024388278.1	ECY2477931.1	37.107	159	77	5	93	249	39	176	9.24e-20	95.5	53.46
XP_024388278.1	EAP9634550.1	35.802	162	85	4	88	249	34	176	9.25e-20	95.9	51.85
XP_024388278.1	ECB6852679.1	36.076	158	82	4	93	250	39	177	9.30e-20	97.4	55.06
XP_024388278.1	WP_080074385.1	36.306	157	81	4	93	249	39	176	9.34e-20	95.5	53.50
XP_024388278.1	EBU7234981.1	36.306	157	81	4	93	249	39	176	9.39e-20	95.9	53.50
XP_024388278.1	EBA9300111.1	35.802	162	85	4	88	249	34	176	9.40e-20	96.3	51.85
XP_024388278.1	EBE2441670.1	36.250	160	79	5	93	250	27	165	9.43e-20	97.1	54.37
XP_024388278.1	ECC3818230.1	37.580	157	79	4	93	249	39	176	9.49e-20	97.4	53.50
XP_024388278.1	WP_079777125.1	36.306	157	81	4	93	249	39	176	9.51e-20	95.5	53.50
XP_024388278.1	ECN4723561.1	37.107	159	77	5	93	249	39	176	9.52e-20	95.5	53.46
XP_024388278.1	KJT93009.1	36.875	160	78	5	93	250	39	177	9.54e-20	97.1	53.75
XP_024388278.1	EDC2163759.1	37.107	159	77	5	93	249	39	176	9.56e-20	95.5	53.46
XP_024388278.1	EDD6845167.1	36.306	157	81	4	93	249	39	176	9.67e-20	95.9	53.50
XP_024388278.1	EBQ8596947.1	36.306	157	81	4	93	249	39	176	9.90e-20	97.1	54.14
XP_024388278.1	THH11395.1	33.636	220	127	5	40	254	268	473	9.93e-20	100	48.18
XP_024388278.1	EDC3535667.1	37.107	159	77	5	93	249	39	176	9.93e-20	95.5	53.46
XP_024388278.1	WP_079840647.1	37.419	155	74	5	93	245	39	172	9.99e-20	97.4	56.13
XP_024388278.1	EBR9281735.1	37.107	159	77	5	93	249	39	176	1.00e-19	95.1	53.46
XP_024388278.1	ECZ6748370.1	36.306	157	81	4	93	249	39	176	1.01e-19	97.1	54.14
XP_024388278.1	EBJ6028419.1	36.306	157	81	4	93	249	39	176	1.02e-19	97.1	54.14
XP_024388278.1	WP_079709788.1	35.526	152	72	5	94	245	40	165	1.02e-19	95.1	53.29
XP_024388278.1	ECY5310178.1	36.076	158	82	4	93	250	39	177	1.02e-19	97.4	55.06
XP_024388278.1	EDD0481772.1	36.306	157	81	4	93	249	39	176	1.02e-19	97.1	54.14
XP_024388278.1	WP_079777110.1	37.107	159	77	5	93	249	39	176	1.03e-19	95.5	53.46
XP_024388278.1	ECI3855351.1	37.195	164	80	5	88	249	34	176	1.04e-19	97.4	53.66
XP_024388278.1	MMQ69679.1	36.145	166	83	5	86	249	32	176	1.06e-19	95.9	52.41
XP_024388278.1	EBN6683625.1	36.306	157	81	4	93	249	39	176	1.06e-19	97.1	54.14
XP_024388278.1	EBH8946552.1	37.107	159	77	5	93	249	39	176	1.08e-19	95.9	53.46
XP_024388278.1	ECA2810866.1	37.107	159	77	5	93	249	39	176	1.08e-19	94.7	53.46
XP_024388278.1	EBK8874222.1	36.306	157	81	4	93	249	39	176	1.09e-19	95.9	52.87
XP_024388278.1	WP_080074312.1	37.107	159	77	5	93	249	39	176	1.10e-19	95.5	53.46
XP_024388278.1	KAE8154853.1	29.464	224	135	5	35	251	2	209	1.13e-19	96.3	46.88
XP_024388278.1	PGH28005.1	30.208	192	123	5	63	249	28	213	1.13e-19	96.7	49.48
XP_024388278.1	EAT2223867.1	36.306	157	81	4	93	249	25	162	1.14e-19	96.7	52.87
XP_024388278.1	WP_047641930.1	37.107	159	77	5	93	249	39	176	1.15e-19	95.5	53.46
XP_024388278.1	EAQ0808920.1	36.306	157	81	4	93	249	39	176	1.15e-19	97.1	54.14
XP_024388278.1	EAO0751023.1	36.250	160	79	5	93	250	39	177	1.16e-19	97.1	54.37
XP_024388278.1	EDF4670212.1	36.306	157	81	4	93	249	39	176	1.17e-19	97.1	54.14
XP_024388278.1	EBS6915334.1	37.107	159	77	5	93	249	39	176	1.20e-19	95.5	53.46
XP_024388278.1	ECK7216415.1	36.306	157	81	4	93	249	39	176	1.20e-19	95.5	53.50
XP_024388278.1	WP_105332003.1	33.158	190	91	7	95	284	43	196	1.21e-19	95.5	46.84
XP_024388278.1	KIK19210.1	35.849	159	91	4	95	249	49	200	1.21e-19	96.3	49.06
XP_024388278.1	ECG1232781.1	36.306	157	81	4	93	249	39	176	1.22e-19	95.5	53.50
XP_024388278.1	ECF2928319.1	36.943	157	80	4	93	249	39	176	1.25e-19	95.5	53.50
XP_024388278.1	ECV6809617.1	38.750	160	75	5	92	249	38	176	1.25e-19	97.1	53.12
XP_024388278.1	EAT7030560.1	32.804	189	98	5	71	249	7	176	1.25e-19	97.1	49.74
XP_024388278.1	EDB2552415.1	36.306	157	81	4	93	249	39	176	1.26e-19	95.5	52.87
XP_024388278.1	EBW1603775.1	32.275	189	99	5	71	249	7	176	1.26e-19	97.1	50.26
XP_024388278.1	EBQ6224929.1	37.195	164	80	5	88	249	34	176	1.26e-19	97.1	53.05
XP_024388278.1	EBG7332615.1	35.583	163	86	4	88	250	34	177	1.26e-19	97.1	52.15
XP_024388278.1	ECY1101307.1	35.802	162	85	4	88	249	34	176	1.27e-19	95.5	51.85
XP_024388278.1	EBD3587757.1	36.306	157	81	4	93	249	39	176	1.28e-19	97.1	54.14
XP_024388278.1	ECG2548328.1	36.943	157	80	4	93	249	39	176	1.29e-19	95.5	54.14
XP_024388278.1	EBU9231323.1	37.195	164	80	5	88	249	34	176	1.29e-19	97.1	53.05
XP_024388278.1	EBZ6789677.1	37.195	164	80	5	88	249	34	176	1.29e-19	97.1	53.05
XP_024388278.1	EBH8904688.1	36.145	166	83	5	86	249	32	176	1.29e-19	95.5	52.41
XP_024388278.1	MLZ39939.1	37.107	159	77	5	93	249	39	176	1.31e-19	95.1	53.46
XP_024388278.1	WP_079833003.1	36.306	157	81	4	93	249	39	176	1.32e-19	97.1	52.87
XP_024388278.1	WP_079814333.1	36.306	157	81	4	93	249	39	176	1.32e-19	94.7	52.87
XP_024388278.1	EBO8547880.1	36.306	157	81	4	93	249	39	176	1.33e-19	96.7	54.14
XP_024388278.1	ECG1232143.1	37.107	159	77	5	93	249	39	176	1.34e-19	95.5	53.46
XP_024388278.1	EBO9259273.1	37.037	162	83	4	88	249	34	176	1.34e-19	97.1	53.09
XP_024388278.1	ECA2018603.1	34.637	179	98	4	93	271	39	198	1.35e-19	95.9	50.84
XP_024388278.1	EAM8010249.1	37.037	162	83	4	88	249	34	176	1.36e-19	97.1	53.09
XP_024388278.1	OQD86714.1	32.065	184	116	4	76	251	37	219	1.36e-19	96.7	48.91
XP_024388278.1	ECC2653529.1	35.802	162	85	4	88	249	34	176	1.37e-19	95.9	51.85
XP_024388278.1	MJN96056.1	37.736	159	76	5	93	249	39	176	1.37e-19	97.1	54.72
XP_024388278.1	EBD0702881.1	36.306	157	81	4	93	249	39	176	1.37e-19	96.7	54.14
XP_024388278.1	EDI2476200.1	36.306	157	81	4	93	249	39	176	1.37e-19	96.7	54.14
XP_024388278.1	XP_015406992.1	31.414	191	116	4	66	251	29	209	1.38e-19	96.3	48.69
XP_024388278.1	ECE9890157.1	37.107	159	77	5	93	249	39	176	1.38e-19	94.4	52.83
XP_024388278.1	WP_088758934.1	36.943	157	80	4	93	249	39	176	1.38e-19	97.1	54.14
XP_024388278.1	ECF0222134.1	37.107	159	77	5	93	249	39	176	1.39e-19	94.7	53.46
XP_024388278.1	EAN8041392.1	36.306	157	81	4	93	249	39	176	1.40e-19	95.5	52.87
XP_024388278.1	EAY0031992.1	36.306	157	81	4	93	249	39	176	1.41e-19	95.5	52.87
XP_024388278.1	EBV7110159.1	36.306	157	81	4	93	249	39	176	1.41e-19	94.7	52.87
XP_024388278.1	EAW0764619.1	36.306	157	81	4	93	249	39	176	1.41e-19	96.7	54.14
XP_024388278.1	EBP4101906.1	36.306	157	81	4	93	249	39	176	1.41e-19	96.7	54.14
XP_024388278.1	ECS6060836.1	37.195	164	80	5	88	249	34	176	1.43e-19	97.1	53.05
XP_024388278.1	EAR5546849.1	36.306	157	81	4	93	249	39	176	1.43e-19	96.7	54.14
XP_024388278.1	WP_079816064.1	35.669	157	82	4	93	249	39	176	1.44e-19	97.4	54.78
XP_024388278.1	EBR8958495.1	36.709	158	81	4	92	249	38	176	1.44e-19	97.1	54.43
XP_024388278.1	EBL6564012.1	36.306	157	81	4	93	249	39	176	1.44e-19	96.7	54.14
XP_024388278.1	EAB8009729.1	37.107	159	77	5	93	249	39	176	1.45e-19	95.1	53.46
XP_024388278.1	ECA2705638.1	35.669	157	82	4	93	249	39	176	1.45e-19	97.1	54.78
XP_024388278.1	EAR0111072.1	36.306	157	81	4	93	249	39	176	1.45e-19	95.1	52.87
XP_024388278.1	EBE1055366.1	36.306	157	81	4	93	249	39	176	1.46e-19	96.7	54.14
XP_024388278.1	KFH42781.1	30.317	221	145	3	38	251	9	227	1.46e-19	96.7	44.80
XP_024388278.1	EBR4841469.1	37.107	159	77	5	93	249	39	176	1.48e-19	94.7	53.46
XP_024388278.1	EDE2468054.1	36.306	157	81	4	93	249	21	158	1.49e-19	95.1	52.23
XP_024388278.1	EAR7198576.1	36.943	157	80	4	93	249	39	176	1.50e-19	96.7	54.14
XP_024388278.1	ECA2810728.1	37.107	159	77	5	93	249	39	176	1.50e-19	94.4	53.46
XP_024388278.1	EAZ5844249.1	36.306	157	81	4	93	249	39	176	1.51e-19	95.9	53.50
XP_024388278.1	EAC2152377.1	36.306	157	81	4	93	249	39	176	1.51e-19	95.5	52.23
XP_024388278.1	EBY7362641.1	36.306	157	81	4	93	249	39	176	1.52e-19	95.1	53.50
XP_024388278.1	EYI71626.1	36.875	160	78	5	93	250	21	159	1.52e-19	96.3	53.75
XP_024388278.1	EBM1353625.1	36.306	157	81	4	93	249	25	162	1.53e-19	95.1	52.23
XP_024388278.1	EBW2564887.1	36.943	157	80	4	93	249	39	176	1.56e-19	96.7	54.14
XP_024388278.1	KAB8074704.1	29.412	221	133	5	47	260	17	221	1.57e-19	95.9	46.15
XP_024388278.1	EAO9412254.1	36.076	158	82	4	93	250	39	177	1.58e-19	96.7	53.16
XP_024388278.1	EBS9003341.1	34.969	163	87	4	88	250	34	177	1.58e-19	96.7	52.76
XP_024388278.1	EAC0381825.1	37.107	159	77	5	93	249	39	176	1.58e-19	95.5	53.46
XP_024388278.1	ECN7371513.1	36.943	157	80	4	93	249	39	176	1.60e-19	96.7	53.50
XP_024388278.1	ECF4924167.1	36.420	162	84	4	88	249	34	176	1.63e-19	96.7	53.09
XP_024388278.1	ECH2196746.1	36.306	157	81	4	93	249	39	176	1.65e-19	95.5	52.87
XP_024388278.1	ECC8731233.1	36.943	157	80	4	93	249	39	176	1.68e-19	96.7	53.50
XP_024388278.1	ECZ2339592.1	36.306	157	81	4	93	249	39	176	1.68e-19	95.5	52.23
XP_024388278.1	EYE74344.1	36.875	160	78	5	93	250	27	165	1.71e-19	96.3	53.75
XP_024388278.1	EBT2119966.1	36.306	157	81	4	93	249	39	176	1.72e-19	96.7	52.87
XP_024388278.1	EAV0793292.1	36.250	160	79	5	93	250	39	177	1.73e-19	96.7	54.37
XP_024388278.1	ECO6365479.1	36.943	157	80	4	93	249	39	176	1.73e-19	96.7	53.50
XP_024388278.1	KNC89150.1	36.552	145	73	4	105	249	1	126	1.75e-19	93.6	53.79
XP_024388278.1	EBG9600570.1	38.125	160	76	5	88	245	34	172	1.75e-19	96.7	53.12
XP_024388278.1	WP_080166895.1	36.875	160	78	5	93	250	39	177	1.75e-19	96.7	53.75
XP_024388278.1	EAZ4483714.1	36.306	157	81	4	93	249	39	176	1.75e-19	96.7	53.50
XP_024388278.1	EDI1629077.1	36.306	157	81	4	93	249	39	176	1.75e-19	95.1	52.87
XP_024388278.1	ECD5142615.1	36.943	157	80	4	93	249	39	176	1.77e-19	96.7	53.50
XP_024388278.1	EAT6024916.1	36.306	157	81	4	93	249	39	176	1.77e-19	96.7	52.87
XP_024388278.1	ECE0413763.1	36.306	157	81	4	93	249	39	176	1.78e-19	94.4	53.50
XP_024388278.1	KDS04523.1	36.875	160	78	5	93	250	39	177	1.78e-19	96.7	53.75
XP_024388278.1	EBY1916710.1	37.107	159	77	5	93	249	39	176	1.78e-19	95.1	53.46
XP_024388278.1	EDH1767550.1	36.943	157	80	4	93	249	39	176	1.79e-19	96.7	54.14
XP_024388278.1	EBS1323568.1	36.943	157	80	4	93	249	39	176	1.79e-19	96.7	53.50
XP_024388278.1	EAT2981591.1	35.802	162	85	4	88	249	34	176	1.80e-19	95.5	51.85
XP_024388278.1	WP_023214114.1	36.076	158	82	4	93	250	39	177	1.80e-19	96.7	53.80
XP_024388278.1	WP_047587336.1	36.420	162	84	4	88	249	34	176	1.80e-19	96.7	53.09
XP_024388278.1	KAB8253746.1	31.414	191	116	4	66	251	29	209	1.83e-19	95.9	48.69
XP_024388278.1	WP_009102484.1	34.839	155	80	4	95	249	44	177	1.83e-19	95.1	52.26
XP_024388278.1	THH19316.1	32.381	210	125	5	43	249	8	203	1.87e-19	95.5	43.33
XP_024388278.1	EBR9919343.1	36.943	157	80	4	93	249	39	176	1.88e-19	96.7	54.14
XP_024388278.1	EAO9206923.1	36.306	157	81	4	93	249	39	176	1.89e-19	96.3	53.50
XP_024388278.1	EBR0165496.1	36.943	157	80	4	93	249	39	176	1.90e-19	96.7	53.50
XP_024388278.1	EAS6881990.1	36.306	157	81	4	93	249	39	176	1.90e-19	96.3	53.50
XP_024388278.1	EBY0109858.1	36.306	157	81	4	93	249	39	176	1.92e-19	96.7	54.14
XP_024388278.1	MFP60225.1	36.306	157	81	4	93	249	39	176	1.93e-19	95.9	52.87
XP_024388278.1	AFH45048.1	36.875	160	78	5	93	250	39	177	1.94e-19	96.7	53.75
XP_024388278.1	WP_079826934.1	37.736	159	76	5	93	249	39	176	1.94e-19	96.7	53.46
XP_024388278.1	EDC3197401.1	35.802	162	85	4	88	249	34	176	1.94e-19	96.3	52.47
XP_024388278.1	RKZ44462.1	39.073	151	71	5	95	245	43	172	1.98e-19	94.7	54.97
XP_024388278.1	EAA5550254.1	37.107	159	77	5	93	249	39	176	1.99e-19	96.7	54.09
XP_024388278.1	EBV4143877.1	36.943	157	80	4	93	249	39	176	2.00e-19	96.7	53.50
XP_024388278.1	EBH1136285.1	36.943	157	80	4	93	249	39	176	2.00e-19	96.7	53.50
XP_024388278.1	ECS9353852.1	35.366	164	87	4	86	249	32	176	2.00e-19	96.3	52.44
XP_024388278.1	EAS8471001.1	37.736	159	76	5	93	249	39	176	2.01e-19	96.3	53.46
XP_024388278.1	OQD79112.1	33.028	218	116	7	74	278	34	234	2.01e-19	95.5	45.41
XP_024388278.1	WP_145385693.1	34.839	155	80	4	95	249	44	177	2.03e-19	94.7	51.61
XP_024388278.1	EAS2078103.1	35.802	162	85	4	88	249	34	176	2.06e-19	96.3	52.47
XP_024388278.1	ECX4263715.1	35.802	162	85	4	88	249	34	176	2.06e-19	96.3	52.47
XP_024388278.1	EAR6707081.1	37.195	164	80	5	88	249	34	176	2.08e-19	96.3	53.05
XP_024388278.1	ECG1336882.1	36.420	162	84	4	88	249	34	176	2.10e-19	96.3	53.09
XP_024388278.1	EAV4720962.1	35.802	162	85	4	88	249	34	176	2.12e-19	96.3	52.47
XP_024388278.1	EAO0676014.1	36.943	157	80	4	93	249	39	176	2.12e-19	96.3	53.50
XP_024388278.1	EBB4032221.1	36.076	158	82	4	93	250	39	177	2.13e-19	96.3	54.43
XP_024388278.1	XP_026603085.1	30.472	233	140	5	37	251	2	230	2.14e-19	96.3	45.92
XP_024388278.1	EAS0521719.1	36.306	157	81	4	93	249	39	176	2.15e-19	96.3	52.87
XP_024388278.1	EBI7181778.1	35.802	162	85	4	88	249	34	176	2.15e-19	96.3	51.85
XP_024388278.1	WP_088137124.1	36.306	157	81	4	93	249	39	176	2.17e-19	96.3	53.50
XP_024388278.1	EAY3902176.1	35.669	157	82	4	93	249	39	176	2.18e-19	95.5	52.87
XP_024388278.1	EBE2669720.1	37.736	159	76	5	93	249	39	176	2.19e-19	96.3	53.46
XP_024388278.1	WP_127174383.1	37.195	164	80	5	88	249	34	176	2.19e-19	96.3	53.05
XP_024388278.1	WP_071678388.1	35.366	164	87	4	86	249	32	176	2.19e-19	96.3	52.44
XP_024388278.1	EBL6760400.1	36.420	162	80	5	86	245	32	172	2.21e-19	96.3	53.09
XP_024388278.1	EAV4375412.1	37.736	159	76	5	93	249	39	176	2.21e-19	96.3	53.46
XP_024388278.1	EBF6356685.1	37.195	164	80	5	88	249	34	176	2.21e-19	96.3	53.05
XP_024388278.1	EAT8367402.1	36.943	157	80	4	93	249	39	176	2.21e-19	96.3	53.50
XP_024388278.1	ECF7296829.1	35.802	162	85	4	88	249	34	176	2.24e-19	96.3	52.47
XP_024388278.1	EBB1188673.1	35.802	162	85	4	88	249	34	176	2.24e-19	96.3	52.47
XP_024388278.1	EBX0299906.1	37.736	159	76	5	93	249	39	176	2.26e-19	96.3	53.46
XP_024388278.1	ECK1882279.1	36.306	157	81	4	93	249	39	176	2.26e-19	96.3	52.87
XP_024388278.1	EAU5337991.1	35.366	164	87	4	86	249	32	176	2.26e-19	96.3	52.44
XP_024388278.1	ECH6753742.1	37.736	159	76	5	93	249	39	176	2.30e-19	96.3	54.09
XP_024388278.1	EBQ4062486.1	36.420	162	80	5	86	245	32	172	2.30e-19	96.3	53.09
XP_024388278.1	SUG64909.1	37.107	159	77	5	93	249	39	176	2.32e-19	94.0	53.46
XP_024388278.1	VDB97596.1	36.970	165	88	4	95	254	57	210	2.42e-19	95.5	51.52
XP_024388278.1	KAE8352590.1	31.551	187	113	4	70	251	33	209	2.42e-19	95.5	48.66
XP_024388278.1	PYI33293.1	30.493	223	129	6	37	251	3	207	2.42e-19	95.5	45.74
XP_024388278.1	RMJ14328.1	34.756	164	97	2	91	251	51	207	2.43e-19	95.9	50.61
XP_024388278.1	EMR69489.1	31.937	191	110	4	81	251	57	247	2.44e-19	96.3	50.26
XP_024388278.1	EAY2166305.1	36.306	157	81	4	93	249	39	176	2.45e-19	96.3	53.50
XP_024388278.1	EAO1689165.1	37.736	159	76	5	93	249	39	176	2.50e-19	96.3	53.46
XP_024388278.1	EAR0210930.1	36.306	157	81	4	93	249	39	176	2.52e-19	95.9	52.87
XP_024388278.1	EBX4071276.1	37.195	164	80	5	88	249	34	176	2.53e-19	96.3	53.05
XP_024388278.1	EAN0333879.1	36.306	157	81	4	93	249	39	176	2.54e-19	95.9	52.87
XP_024388278.1	WP_144986675.1	34.194	155	84	5	95	249	44	180	2.54e-19	94.7	55.48
XP_024388278.1	RAK74358.1	30.317	221	128	6	39	251	5	207	2.55e-19	95.5	46.15
XP_024388278.1	EAC0332068.1	36.943	157	80	4	93	249	39	176	2.55e-19	96.3	53.50
XP_024388278.1	EBQ8821366.1	36.774	155	75	5	93	245	22	155	2.61e-19	93.2	54.84
XP_024388278.1	EBX6687850.1	36.943	157	80	4	93	249	39	176	2.63e-19	96.3	53.50
XP_024388278.1	EAV0977263.1	35.802	162	85	4	88	249	34	176	2.63e-19	95.9	51.85
XP_024388278.1	EAW0894848.1	36.306	157	81	4	93	249	39	176	2.63e-19	95.9	53.50
XP_024388278.1	EBL9936097.1	36.306	157	81	4	93	249	39	176	2.64e-19	95.9	52.87
XP_024388278.1	EBG0233700.1	36.306	157	81	4	93	249	39	176	2.64e-19	94.4	53.50
XP_024388278.1	ECL4293855.1	36.306	157	81	4	93	249	5	142	2.65e-19	95.1	52.87
XP_024388278.1	ECA7066095.1	36.943	157	80	4	93	249	39	176	2.66e-19	96.3	53.50
XP_024388278.1	EAY3901802.1	36.306	157	81	4	93	249	39	176	2.66e-19	95.9	53.50
XP_024388278.1	EAU0470325.1	37.736	159	76	5	93	249	39	176	2.68e-19	96.3	54.09
XP_024388278.1	EBO4370779.1	36.196	163	85	4	87	249	33	176	2.68e-19	96.3	52.76
XP_024388278.1	EBO8547877.1	36.076	158	82	4	93	250	39	177	2.70e-19	95.9	53.16
XP_024388278.1	EBO0017664.1	36.943	157	80	4	93	249	39	176	2.71e-19	96.3	53.50
XP_024388278.1	ECI7964097.1	36.943	157	80	4	93	249	39	176	2.72e-19	96.3	53.50
XP_024388278.1	ECY4120072.1	36.306	157	81	4	93	249	39	176	2.74e-19	94.4	53.50
XP_024388278.1	ECL8473993.1	36.306	157	81	4	93	249	39	176	2.74e-19	95.9	53.50
XP_024388278.1	EBF0075968.1	36.306	157	81	4	93	249	9	146	2.76e-19	95.1	52.87
XP_024388278.1	XP_022578384.1	33.702	181	108	4	76	251	36	209	2.76e-19	95.1	48.07
XP_024388278.1	EBG7961379.1	36.306	157	81	4	93	249	7	144	2.77e-19	95.1	52.87
XP_024388278.1	WP_079814053.1	36.943	157	80	4	93	249	39	176	2.77e-19	96.3	53.50
XP_024388278.1	EBO9513087.1	37.736	159	76	5	93	249	39	176	2.77e-19	96.3	52.83
XP_024388278.1	TFY76779.1	31.336	217	118	7	49	254	15	211	2.79e-19	95.5	46.08
XP_024388278.1	EDF4609181.1	35.802	162	85	4	88	249	34	176	2.80e-19	95.9	51.85
XP_024388278.1	EBX0322526.1	34.545	165	89	4	86	250	32	177	2.82e-19	95.9	52.12
XP_024388278.1	WP_079893482.1	36.943	157	80	4	93	249	39	176	2.82e-19	95.9	53.50
XP_024388278.1	ECT8872572.1	36.306	157	81	4	93	249	39	176	2.84e-19	94.4	53.50
XP_024388278.1	WP_099707214.1	34.973	183	98	5	63	245	11	172	2.86e-19	96.3	53.55
XP_024388278.1	EBC7821700.1	35.802	162	85	4	88	249	34	176	2.86e-19	95.9	51.85
XP_024388278.1	EAW4525868.1	36.943	157	80	4	93	249	39	176	2.88e-19	95.9	53.50
XP_024388278.1	EBU0148832.1	36.943	157	80	4	93	249	39	176	2.88e-19	95.9	53.50
XP_024388278.1	EBZ6085440.1	36.076	158	82	4	93	250	39	177	2.91e-19	95.9	54.43
XP_024388278.1	EBS7229534.1	36.420	162	84	4	88	249	34	176	2.91e-19	95.9	52.47
XP_024388278.1	EAW1656258.1	36.306	157	81	4	93	249	39	176	2.92e-19	95.9	52.87
XP_024388278.1	ECG5076535.1	37.107	159	77	5	93	249	39	176	2.92e-19	95.9	53.46
XP_024388278.1	WP_047590635.1	36.420	162	84	4	88	249	34	176	2.94e-19	95.9	53.09
XP_024388278.1	ECD3442880.1	37.107	159	77	5	93	249	39	176	2.97e-19	94.0	53.46
XP_024388278.1	EBE0195180.1	36.306	157	81	4	93	249	39	176	2.98e-19	95.9	52.87
XP_024388278.1	EAM4448777.1	35.366	164	87	4	86	249	32	176	2.98e-19	95.9	52.44
XP_024388278.1	OCB86281.1	30.180	222	125	4	47	251	14	222	3.00e-19	95.5	44.59
XP_024388278.1	ECC6874825.1	37.805	164	79	5	88	249	34	176	3.00e-19	95.9	52.44
XP_024388278.1	ECT7572101.1	36.306	157	81	4	93	249	39	176	3.05e-19	93.6	52.87
XP_024388278.1	WP_079965606.1	37.736	159	76	5	93	249	39	176	3.06e-19	95.9	53.46
XP_024388278.1	EAP2591434.1	34.545	165	89	4	86	250	32	177	3.09e-19	95.9	52.12
XP_024388278.1	EBX3154252.1	36.943	157	80	4	93	249	39	176	3.09e-19	95.9	53.50
XP_024388278.1	XP_025509299.1	30.317	221	128	6	39	251	5	207	3.10e-19	95.1	46.15
XP_024388278.1	EAT7031375.1	36.306	157	81	4	93	249	39	176	3.10e-19	95.9	52.87
XP_024388278.1	EAA9934165.1	36.943	157	80	4	93	249	39	176	3.13e-19	95.9	54.14
XP_024388278.1	EBY9283670.1	36.943	157	80	4	93	249	39	176	3.13e-19	95.9	53.50
XP_024388278.1	EAV5752342.1	37.736	159	76	5	93	249	39	176	3.16e-19	95.9	53.46
XP_024388278.1	EBQ8597728.1	35.802	162	85	4	88	249	34	176	3.17e-19	95.9	51.85
XP_024388278.1	HAB3379014.1	36.943	157	80	4	93	249	39	176	3.19e-19	95.9	53.50
XP_024388278.1	ECD9383973.1	36.943	157	80	4	93	249	39	176	3.19e-19	95.9	53.50
XP_024388278.1	ECK2348639.1	36.306	157	81	4	93	249	39	176	3.20e-19	95.9	53.50
XP_024388278.1	EBC2888258.1	36.306	157	81	4	93	249	39	176	3.20e-19	95.9	52.87
XP_024388278.1	EAM4818863.1	35.152	165	88	4	86	250	32	177	3.22e-19	95.9	52.12
XP_024388278.1	ECW0108994.1	37.037	162	79	5	93	252	39	179	3.22e-19	95.9	53.09
XP_024388278.1	WP_145440548.1	36.129	155	81	5	95	249	44	180	3.25e-19	94.4	54.19
XP_024388278.1	WP_145183396.1	36.129	155	81	5	95	249	44	180	3.25e-19	94.4	54.19
XP_024388278.1	ECC9952263.1	35.802	162	85	4	88	249	34	176	3.26e-19	95.9	51.85
XP_024388278.1	EDF4595925.1	35.802	162	85	4	88	249	20	162	3.28e-19	95.5	51.85
XP_024388278.1	EDI7538252.1	34.969	163	87	4	88	250	34	177	3.29e-19	95.9	52.15
XP_024388278.1	ECC1894632.1	36.943	157	80	4	93	249	39	176	3.30e-19	95.9	52.87
XP_024388278.1	EAZ4788135.1	36.943	157	80	4	93	249	39	176	3.32e-19	95.9	53.50
XP_024388278.1	ECC9580771.1	36.306	157	81	4	93	249	39	176	3.33e-19	94.7	52.87
XP_024388278.1	EBC0633058.1	35.443	158	83	4	93	250	39	177	3.33e-19	95.9	53.16
XP_024388278.1	EDA8352209.1	37.107	159	77	5	93	249	39	176	3.35e-19	94.7	53.46
XP_024388278.1	EAW4371227.1	37.419	155	74	5	93	245	39	172	3.36e-19	95.9	53.55
XP_024388278.1	EAA7839032.1	37.195	164	80	5	88	249	34	176	3.36e-19	95.9	53.05
XP_024388278.1	EAB8476365.1	36.943	157	80	4	93	249	39	176	3.36e-19	95.9	53.50
XP_024388278.1	ECP5586053.1	36.306	157	81	4	93	249	39	176	3.37e-19	95.9	53.50
XP_024388278.1	EAO9155271.1	36.875	160	78	5	93	250	39	177	3.40e-19	96.3	54.37
XP_024388278.1	EAU9329528.1	36.306	157	81	4	93	249	39	176	3.43e-19	95.9	52.87
XP_024388278.1	WP_142944345.1	32.394	213	105	8	48	260	16	189	3.44e-19	94.0	50.23
XP_024388278.1	ECW3064834.1	36.306	157	81	4	93	249	39	176	3.47e-19	95.9	52.87
XP_024388278.1	EBO9885083.1	36.306	157	81	4	93	249	39	176	3.47e-19	95.9	52.87
XP_024388278.1	RPD62625.1	35.870	184	106	5	68	248	14	188	3.48e-19	94.7	46.74
XP_024388278.1	RDI89046.1	30.244	205	109	4	77	251	45	245	3.49e-19	95.9	45.85
XP_024388278.1	WP_079825389.1	36.943	157	80	4	93	249	39	176	3.50e-19	95.9	53.50
XP_024388278.1	EBX1652617.1	36.943	157	80	4	93	249	39	176	3.50e-19	95.9	53.50
XP_024388278.1	WP_071686262.1	36.306	157	81	4	93	249	39	176	3.50e-19	95.9	52.87
XP_024388278.1	EAO4394374.1	35.366	164	87	4	86	249	32	176	3.53e-19	95.9	51.83
XP_024388278.1	EBX1624882.1	36.943	157	80	4	93	249	39	176	3.53e-19	95.9	53.50
XP_024388278.1	EAR0125150.1	36.306	157	81	4	93	249	1	138	3.54e-19	94.7	52.87
XP_024388278.1	ECD9278188.1	36.478	159	78	5	93	249	39	176	3.54e-19	93.6	54.09
XP_024388278.1	XP_013949063.1	32.948	173	105	3	80	249	42	206	3.57e-19	95.1	50.87
XP_024388278.1	EAR5274829.1	36.306	157	81	4	93	249	39	176	3.58e-19	95.5	53.50
XP_024388278.1	EAQ7565660.1	35.802	162	85	4	88	249	34	176	3.58e-19	95.5	51.85
XP_024388278.1	EBY0373348.1	36.943	157	80	4	93	249	39	176	3.61e-19	95.9	53.50
XP_024388278.1	EAR7197531.1	37.736	159	76	5	93	249	39	176	3.61e-19	96.3	54.09
XP_024388278.1	EBF9149378.1	35.802	162	85	4	88	249	34	176	3.61e-19	95.5	51.85
XP_024388278.1	ECE2764300.1	35.802	162	85	4	88	249	34	176	3.61e-19	95.5	51.85
XP_024388278.1	EDB2018500.1	37.107	159	77	5	93	249	39	176	3.65e-19	94.7	53.46
XP_024388278.1	EBT5400790.1	36.306	157	81	4	93	249	39	176	3.65e-19	95.5	52.87
XP_024388278.1	EAM8752170.1	36.306	157	81	4	93	249	39	176	3.65e-19	95.5	52.87
XP_024388278.1	EAV4718146.1	35.802	162	85	4	88	249	34	176	3.65e-19	95.5	51.85
XP_024388278.1	EAZ1913225.1	37.107	159	77	5	93	249	39	176	3.68e-19	95.9	54.09
XP_024388278.1	ECJ5920305.1	36.943	157	80	4	93	249	39	176	3.68e-19	95.9	53.50
XP_024388278.1	EBJ9991465.1	36.306	157	81	4	93	249	39	176	3.70e-19	95.5	53.50
XP_024388278.1	EAO4075460.1	35.802	162	85	4	88	249	34	176	3.73e-19	95.5	51.85
XP_024388278.1	ECZ0086324.1	36.585	164	81	5	93	254	39	181	3.75e-19	95.9	53.66
XP_024388278.1	WP_145039706.1	36.129	155	81	5	95	249	44	180	3.76e-19	94.4	54.19
XP_024388278.1	ECJ8206894.1	36.306	157	81	4	93	249	39	176	3.76e-19	95.5	52.87
XP_024388278.1	EAN7585497.1	35.802	162	85	4	88	249	34	176	3.76e-19	95.5	51.85
XP_024388278.1	EAO4079597.1	36.306	157	81	4	93	249	39	176	3.77e-19	95.5	52.87
XP_024388278.1	XP_025522616.1	30.317	221	128	6	39	251	5	207	3.80e-19	94.7	45.70
XP_024388278.1	WP_079918666.1	35.802	162	85	4	88	249	34	176	3.80e-19	95.5	51.85
XP_024388278.1	EBL9934738.1	35.802	162	85	4	88	249	34	176	3.80e-19	95.5	51.85
XP_024388278.1	EAW7910509.1	36.306	157	81	4	93	249	39	176	3.80e-19	95.5	52.87
XP_024388278.1	EDG7301834.1	36.306	157	81	4	93	249	39	176	3.81e-19	93.6	52.23
XP_024388278.1	ECO1385632.1	35.583	163	86	4	88	250	34	177	3.81e-19	95.5	52.15
XP_024388278.1	EAU5337634.1	36.306	157	81	4	93	249	39	176	3.83e-19	95.5	52.87
XP_024388278.1	EAB4113972.1	35.802	162	85	4	88	249	34	176	3.84e-19	95.5	51.85
XP_024388278.1	ECI3516589.1	35.583	163	86	4	88	250	34	177	3.87e-19	95.5	53.37
XP_024388278.1	EAO8631452.1	37.576	165	80	5	88	250	34	177	3.87e-19	95.5	51.52
XP_024388278.1	EAS8470970.1	37.419	155	74	5	93	245	39	172	3.87e-19	95.5	54.19
XP_024388278.1	EAA1832518.1	37.107	159	77	5	93	249	39	176	3.88e-19	95.5	53.46
XP_024388278.1	EAN8258486.1	35.802	162	85	4	88	249	34	176	3.92e-19	95.5	51.85
XP_024388278.1	WP_058215330.1	37.107	159	77	5	93	249	27	164	3.96e-19	95.1	53.46
XP_024388278.1	EAM6649793.1	36.306	157	81	4	93	249	39	176	3.96e-19	95.5	52.87
XP_024388278.1	ECQ0824940.1	37.195	164	80	5	88	249	34	176	3.99e-19	95.5	53.05
XP_024388278.1	EAA9929418.1	36.306	157	81	4	93	249	39	176	3.99e-19	95.5	54.14
XP_024388278.1	EAM4335375.1	36.306	157	81	4	93	249	39	176	4.00e-19	95.5	52.87
XP_024388278.1	EAP4216534.1	36.306	157	81	4	93	249	39	176	4.03e-19	95.9	52.87
XP_024388278.1	EBX1374862.1	37.736	159	76	5	93	249	39	176	4.03e-19	95.5	53.46
XP_024388278.1	EAZ0410008.1	37.342	158	80	4	93	250	39	177	4.07e-19	95.5	52.53
XP_024388278.1	WP_155362886.1	36.129	155	81	5	95	249	44	180	4.08e-19	94.0	54.19
XP_024388278.1	EAB8936447.1	36.306	157	81	4	93	249	39	176	4.10e-19	95.1	53.50
XP_024388278.1	ECJ3401051.1	36.306	157	81	4	93	249	39	176	4.11e-19	95.5	54.14
XP_024388278.1	EAO8870470.1	36.585	164	81	5	88	249	34	176	4.11e-19	95.5	53.05
XP_024388278.1	ECP5789991.1	36.306	157	81	4	93	249	38	175	4.13e-19	95.5	52.87
XP_024388278.1	EBS5963405.1	37.107	159	77	5	93	249	32	169	4.14e-19	95.1	53.46
XP_024388278.1	EBD7905709.1	36.306	157	81	4	93	249	39	176	4.17e-19	95.5	52.87
XP_024388278.1	EBB1064002.1	35.669	157	82	4	93	249	39	176	4.20e-19	95.5	52.87
XP_024388278.1	EBR9282305.1	36.943	157	80	4	93	249	39	176	4.20e-19	95.1	54.14
XP_024388278.1	WP_080206629.1	36.306	157	81	4	93	249	39	176	4.21e-19	95.5	52.87
XP_024388278.1	EAO7828866.1	35.802	162	85	4	88	249	34	176	4.21e-19	95.5	51.85
XP_024388278.1	XP_007370592.1	36.416	173	92	2	95	249	1	173	4.24e-19	93.2	50.29
XP_024388278.1	EBN1529025.1	36.306	157	81	4	93	249	39	176	4.25e-19	95.5	52.87
XP_024388278.1	EBS2297396.1	37.736	159	76	5	93	249	39	176	4.29e-19	95.5	53.46
XP_024388278.1	EBU7430799.1	36.076	158	82	4	93	250	39	177	4.29e-19	95.5	54.43
XP_024388278.1	EBN6685286.1	36.306	157	81	4	93	249	39	176	4.30e-19	95.5	52.87
XP_024388278.1	ECD1855241.1	37.107	159	77	5	93	249	39	176	4.32e-19	94.4	53.46
XP_024388278.1	WP_080172124.1	36.306	157	81	4	93	249	39	176	4.33e-19	95.5	54.14
XP_024388278.1	ECZ4194957.1	36.306	157	81	4	93	249	3	140	4.34e-19	94.7	52.87
XP_024388278.1	RFM77060.1	36.875	160	78	5	93	250	39	177	4.37e-19	95.5	53.12
XP_024388278.1	EAU9329584.1	36.306	157	81	4	93	249	39	176	4.37e-19	95.5	52.87
XP_024388278.1	ECN9655121.1	36.306	157	81	4	93	249	39	176	4.37e-19	93.2	52.87
XP_024388278.1	EBT1699013.1	36.306	157	81	4	93	249	39	176	4.38e-19	95.5	52.87
XP_024388278.1	EAM4785432.1	36.306	157	81	4	93	249	39	176	4.38e-19	95.5	52.87
XP_024388278.1	EBD6170582.1	36.306	157	81	4	93	249	39	176	4.38e-19	95.5	52.87
XP_024388278.1	WP_078003036.1	36.066	183	96	6	63	245	11	172	4.41e-19	95.9	49.73
XP_024388278.1	ECA2933459.1	36.943	157	80	4	93	249	39	176	4.42e-19	95.5	53.50
XP_024388278.1	EBN4547804.1	34.545	165	89	4	86	250	32	177	4.42e-19	95.5	52.12
XP_024388278.1	EBM9901615.1	36.145	166	83	5	86	249	32	176	4.44e-19	95.5	52.41
XP_024388278.1	ECD3767960.1	37.195	164	80	5	88	249	34	176	4.51e-19	95.5	53.05
XP_024388278.1	EBR0952811.1	36.943	157	80	4	93	249	39	176	4.51e-19	95.5	54.14
XP_024388278.1	EBI3980220.1	36.364	165	82	5	88	250	34	177	4.51e-19	95.9	52.73
XP_024388278.1	XP_002152658.1	28.436	211	142	3	45	251	3	208	4.53e-19	94.7	48.34
XP_024388278.1	WP_080176823.1	37.107	159	77	5	93	249	39	176	4.53e-19	94.7	53.46
XP_024388278.1	EAA6838057.1	35.443	158	83	4	93	250	39	177	4.56e-19	95.5	53.16
XP_024388278.1	EAB8441932.1	37.107	159	77	5	93	249	39	176	4.57e-19	95.1	53.46
XP_024388278.1	ECE6305235.1	36.306	157	81	4	93	249	39	176	4.60e-19	95.5	54.14
XP_024388278.1	ECF1870041.1	37.107	159	77	5	93	249	39	176	4.61e-19	94.0	53.46
XP_024388278.1	WP_048591019.1	37.107	159	77	5	93	249	39	176	4.62e-19	95.1	53.46
XP_024388278.1	EBA2181206.1	36.145	166	83	5	86	249	32	176	4.70e-19	95.1	52.41
XP_024388278.1	EAB4093566.1	36.306	157	81	4	93	249	39	176	4.71e-19	95.5	52.87
XP_024388278.1	EAP4104819.1	36.306	157	81	4	93	249	39	176	4.71e-19	95.5	52.87
XP_024388278.1	EBI8250577.1	36.943	157	80	4	93	249	39	176	4.74e-19	95.5	53.50
XP_024388278.1	WP_145107193.1	35.484	155	83	4	95	249	44	181	4.77e-19	94.0	52.26
XP_024388278.1	WP_127974472.1	40.541	148	70	5	95	242	37	166	4.78e-19	93.6	52.70
XP_024388278.1	EAR6709999.1	36.076	158	82	4	93	250	39	177	4.79e-19	95.5	54.43
XP_024388278.1	WP_129467808.1	37.419	155	74	5	93	245	39	172	4.79e-19	95.5	54.19
XP_024388278.1	ECK7216439.1	36.478	159	78	5	93	249	39	176	4.80e-19	94.0	54.09
XP_024388278.1	EDM0498904.1	36.306	157	81	4	93	249	39	176	4.84e-19	95.5	54.14
XP_024388278.1	ECO1388494.1	35.366	164	87	4	86	249	32	176	4.85e-19	95.5	51.83
XP_024388278.1	EAO8400790.1	36.364	165	82	5	88	250	34	177	4.89e-19	95.9	52.73
XP_024388278.1	EBB5264608.1	36.306	157	81	4	93	249	39	176	4.92e-19	95.1	52.87
XP_024388278.1	ECI4341074.1	36.076	158	82	4	93	250	39	177	4.94e-19	95.5	54.43
XP_024388278.1	EBD9848516.1	36.076	158	82	4	93	250	39	177	4.99e-19	95.5	54.43
XP_024388278.1	EBT3726123.1	36.306	157	81	4	93	249	39	176	5.04e-19	95.5	54.14
XP_024388278.1	WP_099707641.1	37.419	155	74	5	93	245	39	172	5.05e-19	95.1	53.55
XP_024388278.1	ECJ3906621.1	36.000	150	77	4	93	242	39	169	5.05e-19	92.8	52.67
XP_024388278.1	WP_079966339.1	36.306	157	81	4	93	249	39	176	5.09e-19	95.5	53.50
XP_024388278.1	XP_025444033.1	30.317	221	128	6	39	251	5	207	5.12e-19	94.4	46.15
XP_024388278.1	EBY1948529.1	37.107	159	77	5	93	249	39	176	5.15e-19	95.5	53.46
XP_024388278.1	EDJ1206480.1	37.419	155	74	5	93	245	39	172	5.15e-19	95.5	54.84
XP_024388278.1	EAA7373049.1	37.580	157	79	5	93	249	39	176	5.15e-19	95.5	54.14
XP_024388278.1	ELU03294.1	33.168	202	107	9	88	281	55	236	5.15e-19	94.7	50.99
XP_024388278.1	WP_079932829.1	35.802	162	85	4	88	249	34	176	5.16e-19	95.1	51.85
XP_024388278.1	EBM6149275.1	36.145	166	83	5	86	249	32	176	5.20e-19	95.1	52.41
XP_024388278.1	EAW1103980.1	35.366	164	87	4	86	249	32	176	5.21e-19	95.1	51.83
XP_024388278.1	EBD0561474.1	36.306	157	81	4	93	249	39	176	5.21e-19	95.1	52.87
XP_024388278.1	ECE4891161.1	36.306	157	81	4	93	249	39	176	5.22e-19	94.4	53.50
XP_024388278.1	WP_145454759.1	35.714	154	82	4	96	249	45	181	5.24e-19	94.0	52.60
XP_024388278.1	EBI7660399.1	36.364	165	82	5	87	249	33	176	5.25e-19	95.5	52.73
XP_024388278.1	ECG3372445.1	37.107	159	77	5	93	249	39	176	5.25e-19	95.5	53.46
XP_024388278.1	EAA7483538.1	36.306	157	81	4	93	249	39	176	5.27e-19	95.1	52.87
XP_024388278.1	EAO5491652.1	36.306	157	81	4	93	249	39	176	5.31e-19	95.5	53.50
XP_024388278.1	EDK5703940.1	35.802	162	85	4	88	249	34	176	5.32e-19	95.1	51.85
XP_024388278.1	EDN0016691.1	35.366	164	87	4	86	249	32	176	5.37e-19	95.1	51.83
XP_024388278.1	EBA6490249.1	37.107	159	77	5	93	249	28	165	5.39e-19	95.1	53.46
XP_024388278.1	EBF0842704.1	37.107	159	77	5	93	249	39	176	5.41e-19	95.1	53.46
XP_024388278.1	WP_050959224.1	37.736	159	76	5	93	249	39	176	5.47e-19	95.1	54.09
XP_024388278.1	EBQ3129677.1	36.420	162	84	4	88	249	34	176	5.49e-19	95.1	51.23
XP_024388278.1	EBH4872188.1	36.306	157	81	4	93	249	39	176	5.49e-19	95.1	52.87
XP_024388278.1	EAO3465195.1	35.669	157	82	4	93	249	39	176	5.49e-19	95.1	52.87
XP_024388278.1	EBY9021107.1	36.585	164	81	5	88	249	34	176	5.49e-19	95.1	52.44
XP_024388278.1	TYM22332.1	37.107	159	77	5	93	249	39	176	5.49e-19	94.0	53.46
XP_024388278.1	EBB8134243.1	37.107	159	77	5	93	249	15	152	5.50e-19	94.7	53.46
XP_024388278.1	EAY2217713.1	36.306	157	81	4	93	249	24	161	5.51e-19	94.7	53.50
XP_024388278.1	WP_071651068.1	36.585	164	81	5	88	249	34	176	5.53e-19	95.1	52.44
XP_024388278.1	TYL71899.1	37.107	159	77	5	93	249	39	176	5.58e-19	94.0	53.46
XP_024388278.1	EBX2842070.1	37.107	159	77	5	93	249	39	176	5.60e-19	94.7	53.46
XP_024388278.1	EAR8730486.1	36.943	157	80	4	93	249	8	145	5.60e-19	94.4	53.50
XP_024388278.1	EBW3061327.1	36.478	159	78	5	93	249	39	176	5.61e-19	92.8	52.83
XP_024388278.1	EBD3314759.1	35.669	157	82	4	93	249	39	176	5.66e-19	95.1	52.87
XP_024388278.1	EBG4431812.1	36.774	155	79	4	95	249	1	136	5.67e-19	94.4	52.90
XP_024388278.1	EAT0778242.1	36.306	157	81	4	93	249	39	176	5.71e-19	95.1	52.87
XP_024388278.1	WP_071686251.1	36.306	157	81	4	93	249	10	147	5.72e-19	94.4	52.23
XP_024388278.1	EBU8055907.1	37.107	159	77	5	93	249	39	176	5.76e-19	95.1	53.46
XP_024388278.1	ECA8342387.1	37.736	159	76	5	93	249	39	176	5.76e-19	95.1	53.46
XP_024388278.1	ECD4293902.1	36.306	157	81	4	93	249	39	176	5.79e-19	94.4	53.50
XP_024388278.1	EBU6769599.1	37.107	159	77	5	93	249	39	176	5.81e-19	95.1	53.46
XP_024388278.1	EDD6845169.1	37.107	159	77	5	93	249	39	176	5.83e-19	93.6	52.83
XP_024388278.1	EAY8676726.1	36.145	166	83	5	86	249	24	168	5.87e-19	95.1	52.41
XP_024388278.1	EBM3133834.1	36.306	157	81	4	93	249	25	162	5.88e-19	94.7	52.23
XP_024388278.1	EBJ1783340.1	38.365	159	75	5	93	249	39	176	5.89e-19	95.1	52.83
XP_024388278.1	EAP4732873.1	36.306	157	81	4	93	249	39	176	5.89e-19	95.1	52.87
XP_024388278.1	KKZ63806.1	33.540	161	99	2	95	251	77	233	5.90e-19	95.1	50.31
XP_024388278.1	EAM8613820.1	37.107	159	77	5	93	249	39	176	5.91e-19	95.1	53.46
XP_024388278.1	EAP7596504.1	37.107	159	77	5	93	249	39	176	5.91e-19	94.4	53.46
XP_024388278.1	EAB1945049.1	36.943	157	80	4	93	249	39	176	5.97e-19	95.1	53.50
XP_024388278.1	EAA1752462.1	37.107	159	77	5	93	249	39	176	5.97e-19	95.1	53.46
XP_024388278.1	ECJ3368312.1	36.306	157	81	4	93	249	39	176	5.98e-19	94.7	52.87
XP_024388278.1	EAM7300789.1	36.145	166	83	5	86	249	32	176	5.99e-19	95.1	52.41
XP_024388278.1	EAV3694906.1	36.306	157	81	4	93	249	39	176	6.01e-19	95.1	52.87
XP_024388278.1	WP_023178097.1	36.306	157	81	4	93	249	39	176	6.03e-19	95.1	53.50
XP_024388278.1	ECC3876522.1	37.107	159	77	5	93	249	39	176	6.03e-19	94.4	53.46
XP_024388278.1	EBE4966659.1	37.107	159	77	5	93	249	15	152	6.03e-19	94.7	53.46
XP_024388278.1	EAM3112735.1	36.145	166	83	5	86	249	32	176	6.12e-19	95.1	52.41
XP_024388278.1	EAW2924267.1	37.107	159	77	5	93	249	39	176	6.12e-19	95.1	53.46
XP_024388278.1	EBN8662958.1	36.306	157	81	4	93	249	39	176	6.14e-19	95.1	52.87
XP_024388278.1	ECQ9883023.1	36.306	157	81	4	93	249	26	163	6.16e-19	94.7	52.87
XP_024388278.1	EBV4001163.1	36.943	157	80	4	93	249	39	176	6.18e-19	95.1	53.50
XP_024388278.1	EAT2431924.1	37.107	159	77	5	93	249	39	176	6.18e-19	95.1	53.46
XP_024388278.1	EAB2009919.1	36.585	164	81	5	88	249	34	176	6.24e-19	95.1	53.05
XP_024388278.1	EBU8723090.1	36.943	157	80	4	93	249	39	176	6.24e-19	95.1	53.50
XP_024388278.1	EAQ6131376.1	37.107	159	77	5	93	249	39	176	6.24e-19	95.1	54.09
XP_024388278.1	ECY1034965.1	36.774	155	75	5	93	245	39	172	6.31e-19	95.1	54.19
XP_024388278.1	ECW0820791.1	36.943	157	80	4	93	249	7	144	6.40e-19	94.4	53.50
XP_024388278.1	EDJ2186095.1	36.943	157	80	4	93	249	39	176	6.44e-19	95.1	53.50
XP_024388278.1	EAP5220745.1	35.976	164	86	4	86	249	32	176	6.44e-19	95.1	52.44
XP_024388278.1	EBQ5839430.1	36.306	157	81	4	93	249	39	176	6.44e-19	95.1	54.14
XP_024388278.1	EAU9327993.1	36.306	157	81	4	93	249	39	176	6.46e-19	95.1	52.87
XP_024388278.1	EAX6624929.1	36.145	166	83	5	86	249	32	176	6.50e-19	95.1	52.41
XP_024388278.1	WP_131065514.1	37.107	159	77	5	93	249	39	176	6.50e-19	95.1	53.46
XP_024388278.1	EBI4658341.1	36.774	155	75	5	93	245	39	172	6.50e-19	95.1	54.19
XP_024388278.1	EAB9203746.1	36.943	157	80	4	93	249	39	176	6.57e-19	95.1	54.14
XP_024388278.1	EAU5127672.1	36.943	157	80	4	93	249	39	176	6.59e-19	95.1	52.23
XP_024388278.1	XP_020623303.1	28.821	229	141	5	59	280	11	224	6.61e-19	94.0	48.91
XP_024388278.1	EAM8767722.1	37.107	159	77	5	93	249	39	176	6.64e-19	95.1	53.46
XP_024388278.1	EAN2944694.1	37.736	159	76	5	93	249	39	176	6.64e-19	95.1	53.46
XP_024388278.1	WP_088137070.1	36.306	157	81	4	93	249	39	176	6.66e-19	95.1	52.87
XP_024388278.1	EBL4291135.1	36.306	157	81	4	93	249	39	176	6.66e-19	95.1	52.87
XP_024388278.1	EAA7464333.1	37.107	159	77	5	93	249	39	176	6.70e-19	95.1	53.46
XP_024388278.1	EAR4177937.1	37.580	157	79	5	93	249	39	176	6.70e-19	95.1	54.14
XP_024388278.1	EBM9947136.1	36.145	166	83	5	86	249	32	176	6.70e-19	95.1	52.41
XP_024388278.1	EBS4549479.1	37.107	159	77	5	93	249	38	175	6.72e-19	95.1	53.46
XP_024388278.1	WP_023213371.1	36.047	172	85	5	78	249	30	176	6.72e-19	95.1	51.74
XP_024388278.1	EBJ8983708.1	36.145	166	83	5	86	249	32	176	6.77e-19	95.1	52.41
XP_024388278.1	ECI4341136.1	37.107	159	77	5	93	249	39	176	6.77e-19	95.1	53.46
XP_024388278.1	MLV69222.1	37.736	159	76	5	93	249	39	176	6.77e-19	95.1	53.46
XP_024388278.1	ECH9416680.1	37.107	159	77	5	93	249	39	176	6.84e-19	95.1	53.46
XP_024388278.1	EDB3635560.1	38.065	155	73	5	93	245	39	172	6.84e-19	95.1	53.55
XP_024388278.1	ECG5352102.1	37.107	159	77	5	93	249	39	176	6.84e-19	95.1	53.46
XP_024388278.1	EAA7193532.1	37.107	159	77	5	93	249	39	176	6.87e-19	94.7	53.46
XP_024388278.1	EBS6319643.1	36.943	157	80	4	93	249	39	176	6.91e-19	95.1	53.50
XP_024388278.1	EBX0322545.1	36.306	157	81	4	93	249	39	176	6.97e-19	94.7	52.23
XP_024388278.1	ECN0284556.1	36.306	157	81	4	93	249	39	176	7.00e-19	95.1	53.50
XP_024388278.1	WP_000482991.1	32.653	196	102	6	57	252	27	192	7.03e-19	94.0	48.98
XP_024388278.1	EBC5268255.1	37.107	159	77	5	93	249	39	176	7.05e-19	95.1	53.46
XP_024388278.1	EBX8175493.1	36.306	157	81	4	93	249	39	176	7.05e-19	95.1	53.50
XP_024388278.1	EDK4031579.1	37.107	159	77	5	93	249	39	176	7.05e-19	95.1	53.46
XP_024388278.1	EAS1751484.1	36.306	157	81	4	93	249	39	176	7.06e-19	94.7	52.87
XP_024388278.1	EAB5928847.1	37.107	159	77	5	93	249	39	176	7.12e-19	95.1	53.46
XP_024388278.1	ECN0522027.1	35.976	164	86	4	86	249	32	176	7.29e-19	94.4	52.44
XP_024388278.1	EAA8414338.1	36.306	157	81	4	93	249	39	176	7.29e-19	94.7	52.87
XP_024388278.1	WP_071624725.1	36.306	157	81	4	93	249	39	176	7.29e-19	94.7	52.87
XP_024388278.1	WP_151351736.1	37.107	159	77	5	93	249	39	176	7.31e-19	94.7	53.46
XP_024388278.1	EAP1364505.1	37.736	159	76	5	93	249	39	176	7.34e-19	95.1	53.46
XP_024388278.1	EAO6777385.1	36.306	157	81	4	93	249	39	176	7.37e-19	94.7	52.87
XP_024388278.1	EBP4105431.1	36.306	157	81	4	93	249	39	176	7.37e-19	94.7	52.87
XP_024388278.1	WP_000593431.1	37.107	159	77	5	93	249	39	176	7.42e-19	94.7	53.46
XP_024388278.1	EBY1075923.1	36.306	157	81	4	93	249	39	176	7.49e-19	93.2	52.87
XP_024388278.1	EAM7805225.1	36.943	157	80	4	93	249	39	176	7.50e-19	94.7	53.50
XP_024388278.1	WP_045900658.1	36.306	157	81	4	93	249	39	176	7.50e-19	94.7	53.50
XP_024388278.1	KAE8161081.1	30.556	180	111	3	76	251	40	209	7.55e-19	94.0	49.44
XP_024388278.1	EAA2098270.1	36.943	157	80	4	93	249	39	176	7.57e-19	94.7	53.50
XP_024388278.1	EAB4752687.1	37.107	159	77	5	93	249	39	176	7.57e-19	94.7	53.46
XP_024388278.1	EBS3177100.1	37.107	159	77	5	93	249	39	176	7.57e-19	94.7	53.46
XP_024388278.1	XP_030850598.1	33.158	190	99	6	88	263	78	253	7.59e-19	95.1	52.11
XP_024388278.1	WP_115398235.1	36.306	157	81	4	93	249	39	176	7.60e-19	94.7	52.87
XP_024388278.1	ECD5485120.1	36.306	157	81	4	93	249	39	176	7.65e-19	94.7	53.50
XP_024388278.1	ECF4036993.1	36.306	157	81	4	93	249	39	176	7.67e-19	94.4	53.50
XP_024388278.1	EAZ1917851.1	37.107	159	77	5	93	249	39	176	7.73e-19	94.7	53.46
XP_024388278.1	EAM4462234.1	36.306	157	81	4	93	249	39	176	7.75e-19	94.7	52.23
XP_024388278.1	WP_020978663.1	37.107	159	77	5	93	249	39	176	7.81e-19	94.7	54.09
XP_024388278.1	ECB5957688.1	37.107	159	77	5	93	249	39	176	7.89e-19	94.7	53.46
XP_024388278.1	EBL8112605.1	36.306	157	81	4	93	249	39	176	7.91e-19	94.7	52.87
XP_024388278.1	OAA52431.1	31.492	181	112	5	74	249	36	209	7.92e-19	94.4	53.59
XP_024388278.1	EBB2489430.1	36.306	157	81	4	93	249	39	176	7.93e-19	94.7	53.50
XP_024388278.1	KAE8141199.1	32.121	165	98	3	91	251	55	209	7.95e-19	94.0	51.52
XP_024388278.1	EBK6071447.1	37.107	159	77	5	93	249	39	176	7.97e-19	94.7	53.46
XP_024388278.1	EAO2082678.1	36.709	158	81	5	93	250	39	177	7.97e-19	94.7	54.43
XP_024388278.1	EAT9988644.1	37.107	159	77	5	93	249	39	176	7.97e-19	94.7	53.46
XP_024388278.1	EBC4659616.1	37.107	159	77	5	93	249	39	176	7.97e-19	94.7	54.09
XP_024388278.1	EBR8137299.1	36.306	157	81	4	93	249	39	176	8.05e-19	94.7	53.50
XP_024388278.1	WP_052938930.1	37.107	159	77	5	93	249	39	176	8.05e-19	94.7	53.46
XP_024388278.1	ECO2496045.1	36.306	157	81	4	93	249	39	176	8.05e-19	94.7	53.50
XP_024388278.1	WP_115388530.1	37.107	159	77	5	93	249	39	176	8.05e-19	94.7	53.46
XP_024388278.1	WP_105338035.1	35.032	157	81	4	95	251	44	179	8.12e-19	93.2	51.59
XP_024388278.1	EBG0645278.1	37.107	159	77	5	93	249	39	176	8.13e-19	94.7	53.46
XP_024388278.1	ECL1233266.1	36.306	157	81	4	93	249	39	176	8.14e-19	94.4	53.50
XP_024388278.1	EBZ2512332.1	37.107	159	77	5	93	249	39	176	8.20e-19	95.1	53.46
XP_024388278.1	EAY0357798.1	37.107	159	77	5	93	249	39	176	8.21e-19	94.7	53.46
XP_024388278.1	ECJ2211312.1	37.107	159	77	5	93	249	39	176	8.21e-19	94.7	53.46
XP_024388278.1	ECE6303893.1	37.107	159	77	5	93	249	39	176	8.21e-19	94.7	53.46
XP_024388278.1	EBU8942788.1	37.107	159	77	5	93	249	39	176	8.21e-19	94.7	53.46
XP_024388278.1	ECG3169964.1	37.107	159	77	5	93	249	39	176	8.24e-19	94.7	53.46
XP_024388278.1	ECH2878650.1	36.774	155	75	5	93	245	39	172	8.38e-19	94.7	54.19
XP_024388278.1	ECQ6406624.1	36.943	157	80	4	93	249	39	176	8.38e-19	94.7	53.50
XP_024388278.1	ECD4152932.1	37.107	159	77	5	93	249	39	176	8.38e-19	94.7	53.46
XP_024388278.1	ECJ2525331.1	35.669	157	82	4	93	249	39	176	8.38e-19	95.1	54.14
XP_024388278.1	WP_088137114.1	36.306	157	81	4	93	249	39	176	8.43e-19	94.7	52.87
XP_024388278.1	EBH8908585.1	36.145	166	83	5	86	249	32	176	8.47e-19	94.7	52.41
XP_024388278.1	WP_080185476.1	37.107	159	77	5	93	249	39	176	8.47e-19	94.7	53.46
XP_024388278.1	EAW8700073.1	35.669	157	82	4	93	249	39	176	8.50e-19	94.7	52.23
XP_024388278.1	EAA9003531.1	36.306	157	81	4	93	249	39	176	8.56e-19	94.7	52.23
XP_024388278.1	EBR0461154.1	37.107	159	77	5	93	249	39	176	8.64e-19	94.7	53.46
XP_024388278.1	WP_129359869.1	35.366	164	87	4	86	249	32	176	8.64e-19	94.7	52.44
XP_024388278.1	WP_079942632.1	36.306	157	81	4	93	249	39	176	8.64e-19	94.7	53.50
XP_024388278.1	HAB1304969.1	37.107	159	77	5	93	249	39	176	8.64e-19	94.7	53.46
XP_024388278.1	ECA3872805.1	37.107	159	77	5	93	249	39	176	8.68e-19	94.4	53.46
XP_024388278.1	XP_020051540.1	30.045	223	130	6	37	251	3	207	8.72e-19	94.0	45.74
XP_024388278.1	ECG8157316.1	36.478	159	78	5	93	249	39	176	8.73e-19	94.7	53.46
XP_024388278.1	QEF96971.1	32.903	155	83	5	95	249	29	162	8.78e-19	92.8	54.19
XP_024388278.1	EBG7566977.1	35.366	164	87	4	86	249	32	176	8.82e-19	94.7	52.44
XP_024388278.1	EBH7155062.1	36.585	164	81	5	88	249	34	176	8.82e-19	94.7	52.44
XP_024388278.1	EBA2181204.1	36.145	166	83	5	86	249	32	176	8.86e-19	94.4	52.41
XP_024388278.1	ECG5075119.1	36.478	159	78	5	93	249	39	176	8.88e-19	93.2	53.46
XP_024388278.1	EBO8077200.1	37.107	159	77	5	93	249	39	176	8.89e-19	94.4	53.46
XP_024388278.1	EAP3673626.1	36.774	155	75	5	93	245	39	172	8.91e-19	94.7	54.19
XP_024388278.1	EBU0428489.1	37.107	159	77	5	93	249	39	176	8.91e-19	94.7	53.46
XP_024388278.1	EAC0381813.1	37.107	159	77	5	93	249	39	176	8.91e-19	94.7	53.46
XP_024388278.1	EAW8180918.1	36.943	157	80	4	93	249	39	176	9.00e-19	94.7	53.50
XP_024388278.1	ECJ8097388.1	36.420	162	80	5	86	245	32	172	9.00e-19	94.7	53.09
XP_024388278.1	EAO3020208.1	36.943	157	80	5	93	249	39	176	9.00e-19	94.7	54.14
XP_024388278.1	ECT6598147.1	36.306	157	81	4	93	249	24	161	9.04e-19	94.4	53.50
XP_024388278.1	EAP4496831.1	37.107	159	77	5	93	249	39	176	9.09e-19	94.7	53.46
XP_024388278.1	ECL2126354.1	37.107	159	77	5	93	249	39	176	9.09e-19	94.7	53.46
XP_024388278.1	ECG2212853.1	37.107	159	77	5	93	249	39	176	9.18e-19	94.7	53.46
XP_024388278.1	ECV7882618.1	36.306	157	81	4	93	249	39	176	9.18e-19	94.7	53.50
XP_024388278.1	WP_130548723.1	37.107	159	77	5	93	249	39	176	9.18e-19	94.7	53.46
XP_024388278.1	ECD3908214.1	36.306	157	81	4	93	249	39	176	9.37e-19	94.7	53.50
XP_024388278.1	EAN5128634.1	36.306	157	81	4	93	249	39	176	9.43e-19	94.7	53.50
XP_024388278.1	EAR7070805.1	37.107	159	77	5	93	249	39	176	9.52e-19	94.7	53.46
XP_024388278.1	XP_025490746.1	29.864	221	129	6	39	251	5	207	9.56e-19	94.0	45.70
XP_024388278.1	ECW0821024.1	37.107	159	77	5	93	249	7	144	9.63e-19	94.0	53.46
XP_024388278.1	WP_080167989.1	37.107	159	77	5	93	249	39	176	9.66e-19	94.7	53.46
XP_024388278.1	ECD9432811.1	37.107	159	77	5	93	249	39	176	9.76e-19	94.7	53.46
XP_024388278.1	EAO8717024.1	36.306	157	81	4	93	249	39	176	9.96e-19	94.7	52.87
XP_024388278.1	WP_126487416.1	36.709	158	81	5	93	250	39	177	9.96e-19	94.7	54.43
XP_024388278.1	EBW5294913.1	36.306	157	81	4	93	249	39	176	1.01e-18	94.7	53.50
XP_024388278.1	EAQ0412036.1	36.306	157	81	4	93	249	39	176	1.01e-18	94.4	52.87
XP_024388278.1	WP_072666805.1	35.484	155	81	4	101	255	2	137	1.01e-18	94.0	53.55
XP_024388278.1	EDI4726640.1	36.585	164	81	5	88	249	34	176	1.02e-18	94.7	52.44
XP_024388278.1	WP_046593558.1	37.107	159	77	5	93	249	39	176	1.02e-18	94.7	52.83
XP_024388278.1	ECI7826710.1	37.107	159	77	5	93	249	39	176	1.02e-18	94.7	52.83
XP_024388278.1	WP_080249770.1	36.306	157	81	4	93	249	39	176	1.02e-18	94.7	53.50
XP_024388278.1	EBZ7586973.1	37.107	159	77	5	93	249	39	176	1.02e-18	94.7	53.46
XP_024388278.1	EAM7932841.1	36.306	157	81	4	93	249	39	176	1.02e-18	94.4	52.23
XP_024388278.1	MKM03128.1	37.107	159	77	5	93	249	39	176	1.02e-18	94.4	53.46
XP_024388278.1	EBS6867735.1	37.107	159	77	5	93	249	39	176	1.03e-18	94.4	53.46
XP_024388278.1	EDH3762924.1	37.107	159	77	5	93	249	39	176	1.03e-18	94.4	53.46
XP_024388278.1	EBU3115372.1	36.145	166	83	5	86	249	32	176	1.03e-18	94.4	52.41
XP_024388278.1	EME39317.1	32.065	184	115	4	78	251	76	259	1.03e-18	94.7	51.63
XP_024388278.1	EBS6867411.1	37.107	159	77	5	93	249	39	176	1.04e-18	94.4	53.46
XP_024388278.1	EBF0114084.1	37.107	159	77	5	93	249	39	176	1.04e-18	94.4	53.46
XP_024388278.1	EBX1481790.1	37.107	159	77	5	93	249	39	176	1.05e-18	94.4	53.46
XP_024388278.1	ECF2942115.1	36.478	159	78	5	93	249	39	176	1.05e-18	94.4	53.46
XP_024388278.1	ECK3958274.1	36.145	166	83	5	86	249	32	176	1.05e-18	94.4	52.41
XP_024388278.1	WP_058108922.1	36.306	157	81	4	93	249	39	176	1.05e-18	94.4	53.50
XP_024388278.1	EBR4841467.1	35.669	157	82	4	93	249	39	176	1.05e-18	92.4	52.87
XP_024388278.1	EAT2433162.1	36.306	157	81	4	93	249	39	176	1.06e-18	94.4	53.50
XP_024388278.1	EBR1860645.1	37.805	164	79	5	88	249	34	176	1.06e-18	94.4	51.83
XP_024388278.1	EBW6341162.1	36.306	157	81	4	93	249	39	176	1.06e-18	94.4	53.50
XP_024388278.1	EBX9707999.1	36.306	157	81	4	93	249	39	176	1.06e-18	94.4	53.50
XP_024388278.1	WP_076741701.1	36.943	157	80	5	93	249	39	176	1.06e-18	94.4	54.14
XP_024388278.1	WP_111769105.1	35.669	157	82	4	93	249	39	176	1.07e-18	94.4	53.50
XP_024388278.1	EAR7529901.1	35.542	166	84	5	86	249	32	176	1.07e-18	94.4	52.41
XP_024388278.1	EAB6843834.1	37.107	159	77	5	93	249	39	176	1.07e-18	94.4	53.46
XP_024388278.1	EBS3993477.1	37.107	159	77	5	93	249	39	176	1.07e-18	94.4	53.46
XP_024388278.1	EAW1619468.1	37.107	159	77	5	93	249	39	176	1.07e-18	94.4	53.46
XP_024388278.1	EBQ3498345.1	36.306	157	81	4	93	249	39	176	1.08e-18	94.4	53.50
XP_024388278.1	WP_085419497.1	36.306	157	81	4	93	249	39	176	1.08e-18	94.4	53.50
XP_024388278.1	EBX7267827.1	36.306	157	81	4	93	249	39	176	1.08e-18	94.4	53.50
XP_024388278.1	EAC0470318.1	37.107	159	77	5	93	249	39	176	1.08e-18	94.4	53.46
XP_024388278.1	EBX2814235.1	36.943	157	80	5	93	249	39	176	1.08e-18	94.4	54.14
XP_024388278.1	ECC2476522.1	36.774	155	75	5	93	245	39	172	1.09e-18	94.4	54.19
XP_024388278.1	EAU4474683.1	36.306	157	81	4	93	249	39	176	1.09e-18	94.4	53.50
XP_024388278.1	EBY0848513.1	36.943	157	80	5	93	249	39	176	1.10e-18	94.4	54.14
XP_024388278.1	EBL8539418.1	37.107	159	77	5	93	249	39	176	1.10e-18	94.4	53.46
XP_024388278.1	EBW3296641.1	36.306	157	81	4	93	249	39	176	1.10e-18	94.4	52.87
XP_024388278.1	XP_008598821.1	30.939	181	113	5	74	249	36	209	1.11e-18	94.0	53.59
XP_024388278.1	EBS2432858.1	37.107	159	77	5	93	249	39	176	1.11e-18	94.4	53.46
XP_024388278.1	ECD9546036.1	38.608	158	76	5	93	249	39	176	1.11e-18	94.4	53.16
XP_024388278.1	EBQ8501285.1	36.306	157	81	4	93	249	39	176	1.12e-18	94.4	52.87
XP_024388278.1	EAA0855068.1	36.306	157	81	4	93	249	39	176	1.13e-18	94.4	53.50
XP_024388278.1	WP_000593428.1	36.306	157	81	4	93	249	39	176	1.13e-18	94.4	53.50
XP_024388278.1	EBH6707543.1	36.306	157	81	4	93	249	39	176	1.13e-18	94.4	52.87
XP_024388278.1	EAA7462775.1	36.306	157	81	4	93	249	39	176	1.14e-18	94.4	53.50
XP_024388278.1	WP_079898110.1	36.306	157	81	4	93	249	39	176	1.14e-18	94.4	53.50
XP_024388278.1	EAM8010409.1	36.943	157	80	4	93	249	39	176	1.14e-18	94.4	53.50
XP_024388278.1	EAA6239132.1	36.306	157	81	4	93	249	39	176	1.15e-18	94.4	53.50
XP_024388278.1	EBF0844033.1	37.107	159	77	5	93	249	39	176	1.15e-18	94.4	53.46
XP_024388278.1	WP_086932856.1	39.216	153	72	5	93	245	37	168	1.16e-18	92.8	53.59
XP_024388278.1	EAA8681199.1	36.306	157	81	4	93	249	39	176	1.16e-18	94.4	53.50
XP_024388278.1	EAM2148823.1	36.145	166	83	5	86	249	32	176	1.16e-18	94.4	51.81
XP_024388278.1	EBW2560992.1	36.478	159	78	5	93	249	39	176	1.16e-18	94.4	54.09
XP_024388278.1	ECX5680489.1	35.802	162	85	4	88	249	34	176	1.16e-18	94.4	51.23
XP_024388278.1	WP_045715334.1	35.897	156	77	5	88	241	34	168	1.17e-18	91.7	51.92
XP_024388278.1	ECR9050089.1	37.107	159	77	5	93	249	39	176	1.17e-18	94.0	53.46
XP_024388278.1	EBL2577004.1	36.774	155	75	5	93	245	39	172	1.17e-18	94.4	54.19
XP_024388278.1	EDE8444191.1	34.756	164	88	4	86	249	32	176	1.18e-18	94.4	52.44
XP_024388278.1	RJE24317.1	30.928	194	118	4	64	251	26	209	1.18e-18	93.6	48.97
XP_024388278.1	EAA6475170.1	36.306	157	81	4	93	249	39	176	1.18e-18	94.4	53.50
XP_024388278.1	ECE3177335.1	36.306	157	81	4	93	249	39	176	1.18e-18	94.4	53.50
XP_024388278.1	EBK4918918.1	36.306	157	81	4	93	249	39	176	1.18e-18	94.4	53.50
XP_024388278.1	TFK79618.1	32.159	227	134	8	40	261	23	234	1.19e-18	94.0	48.90
XP_024388278.1	XP_018032634.1	32.778	180	111	4	76	251	38	211	1.20e-18	93.6	51.11
XP_024388278.1	EBD4720566.1	36.306	157	81	4	93	249	39	176	1.20e-18	94.4	53.50
XP_024388278.1	EAA6342672.1	38.608	158	76	5	93	249	39	176	1.24e-18	94.4	53.16
XP_024388278.1	WP_050943496.1	37.107	159	77	5	93	249	39	176	1.25e-18	94.4	54.09
XP_024388278.1	EAQ1150160.1	36.306	157	81	4	93	249	39	176	1.25e-18	94.4	52.23
XP_024388278.1	ECY1099693.1	36.306	157	81	4	93	249	39	176	1.25e-18	94.4	52.23
XP_024388278.1	EBN5992802.1	36.306	157	81	4	93	249	39	176	1.25e-18	94.4	52.23
XP_024388278.1	WP_053445464.1	37.107	159	77	5	93	249	39	176	1.26e-18	94.4	53.46
XP_024388278.1	WP_106806085.1	36.306	157	81	4	93	249	39	176	1.26e-18	94.4	53.50
XP_024388278.1	EDI0785010.1	37.107	159	77	5	93	249	39	176	1.27e-18	94.4	53.46
XP_024388278.1	WP_076736982.1	37.107	159	77	5	93	249	39	176	1.27e-18	94.4	53.46
XP_024388278.1	EBU9539027.1	36.306	157	81	4	93	249	39	176	1.28e-18	94.4	53.50
XP_024388278.1	EAB2950094.1	37.107	159	77	5	93	249	39	176	1.28e-18	94.4	53.46
XP_024388278.1	ECH1487603.1	36.478	159	78	5	93	249	39	176	1.30e-18	94.4	53.46
XP_024388278.1	WP_080204503.1	36.774	155	75	5	93	245	39	172	1.30e-18	91.7	52.90
XP_024388278.1	WP_147866710.1	32.903	155	83	5	95	249	44	177	1.30e-18	92.8	54.19
XP_024388278.1	EAX8243735.1	36.306	157	81	4	93	249	39	176	1.31e-18	94.4	53.50
XP_024388278.1	EAV4192951.1	37.107	159	77	5	93	249	39	176	1.31e-18	94.4	53.46
XP_024388278.1	EAW0684452.1	37.107	159	77	5	93	249	39	176	1.31e-18	94.4	53.46
XP_024388278.1	EBH1518495.1	35.849	159	79	5	93	249	39	176	1.31e-18	94.4	53.46
XP_024388278.1	EBV5226210.1	36.306	157	81	4	93	249	39	176	1.32e-18	94.4	53.50
XP_024388278.1	EBN9745593.1	35.669	157	82	4	93	249	39	176	1.34e-18	94.4	53.50
XP_024388278.1	WP_000593430.1	37.107	159	77	5	93	249	39	176	1.34e-18	94.4	53.46
XP_024388278.1	EAA8357579.1	35.802	162	85	4	88	249	34	176	1.34e-18	94.0	51.23
XP_024388278.1	ECA5183710.1	37.107	159	77	5	93	249	39	176	1.35e-18	94.0	53.46
XP_024388278.1	EBY8971432.1	37.107	159	77	5	93	249	39	176	1.35e-18	94.4	53.46
XP_024388278.1	ECB6004184.1	37.107	159	77	5	93	249	39	176	1.36e-18	94.4	53.46
XP_024388278.1	EBU3953390.1	37.736	159	76	5	93	249	39	176	1.36e-18	94.4	53.46
XP_024388278.1	EAR9995350.1	37.107	159	77	5	93	249	39	176	1.37e-18	94.0	53.46
XP_024388278.1	EBW2697662.1	35.669	157	82	4	93	249	39	176	1.38e-18	94.4	53.50
XP_024388278.1	EAA7489563.1	36.306	157	81	4	93	249	39	176	1.38e-18	94.4	53.50
XP_024388278.1	EBW4022704.1	36.306	157	81	4	93	249	39	176	1.38e-18	94.4	53.50
XP_024388278.1	WP_088546568.1	35.976	164	86	4	86	249	32	176	1.38e-18	94.4	52.44
XP_024388278.1	EBN7710654.1	34.756	164	88	4	86	249	32	176	1.39e-18	93.6	51.22
XP_024388278.1	AZT07638.1	37.107	159	77	5	93	249	39	176	1.39e-18	94.4	53.46
XP_024388278.1	EAB3697427.1	37.107	159	77	5	93	249	39	176	1.39e-18	94.4	53.46
XP_024388278.1	EDC8053060.1	35.185	162	86	4	88	249	34	176	1.40e-18	94.0	51.23
XP_024388278.1	EAU0240881.1	36.306	157	81	4	93	249	39	176	1.41e-18	94.4	53.50
XP_024388278.1	EBG3585909.1	36.478	159	78	5	93	249	39	176	1.41e-18	94.0	53.46
XP_024388278.1	ECF6887131.1	36.306	157	81	4	93	249	39	176	1.42e-18	94.0	52.23
XP_024388278.1	EAV1291430.1	37.419	155	74	5	93	245	39	172	1.42e-18	94.0	53.55
XP_024388278.1	EBY7874787.1	37.107	159	77	5	93	249	39	176	1.42e-18	94.0	53.46
XP_024388278.1	EBY3151652.1	36.306	157	81	4	93	249	39	176	1.44e-18	92.8	52.87
XP_024388278.1	EBH9155872.1	36.306	157	81	4	93	249	39	176	1.46e-18	93.2	52.87
XP_024388278.1	TBU52747.1	33.482	224	125	5	47	249	36	256	1.46e-18	94.4	45.98
XP_024388278.1	EBR9122411.1	37.107	159	77	5	93	249	39	176	1.46e-18	94.0	53.46
XP_024388278.1	EAX5263634.1	36.306	157	81	4	93	249	39	176	1.48e-18	94.0	53.50
XP_024388278.1	ECY6147733.1	37.107	159	77	5	93	249	39	176	1.48e-18	94.0	53.46
XP_024388278.1	EAN7532373.1	36.478	159	78	5	93	249	39	176	1.49e-18	93.2	53.46
XP_024388278.1	ECC9511916.1	36.306	157	81	4	93	249	25	162	1.49e-18	94.0	53.50
XP_024388278.1	EDK0214214.1	36.306	157	81	4	93	249	39	176	1.49e-18	94.0	52.23
XP_024388278.1	WP_079809837.1	36.306	157	81	4	93	249	39	176	1.49e-18	94.4	53.50
XP_024388278.1	EDF8495365.1	36.306	157	81	4	93	249	39	176	1.49e-18	94.0	53.50
XP_024388278.1	EAN4741858.1	37.107	159	77	5	93	249	38	175	1.50e-18	94.0	53.46
XP_024388278.1	ECY1327705.1	36.306	157	81	4	93	249	39	176	1.50e-18	94.0	52.23
XP_024388278.1	EBF1314470.1	37.107	159	77	5	93	249	39	176	1.50e-18	94.4	53.46
XP_024388278.1	EBK9872692.1	37.107	159	77	5	93	249	39	176	1.50e-18	94.0	53.46
XP_024388278.1	WP_154714436.1	37.107	159	77	5	93	249	39	176	1.52e-18	94.4	53.46
XP_024388278.1	EAB1498219.1	36.306	157	81	4	93	249	39	176	1.52e-18	94.0	53.50
XP_024388278.1	ECD4326007.1	35.669	157	82	4	93	249	39	176	1.52e-18	92.4	52.87
XP_024388278.1	EBB0883035.1	36.306	157	81	4	93	249	39	176	1.53e-18	94.0	52.87
XP_024388278.1	ECW8832080.1	37.107	159	77	5	93	249	39	176	1.53e-18	93.2	53.46
XP_024388278.1	EAW1418524.1	36.306	157	81	4	93	249	39	176	1.54e-18	94.4	53.50
XP_024388278.1	EAA3384541.1	37.107	159	77	5	93	249	39	176	1.54e-18	94.0	53.46
XP_024388278.1	EDA4456568.1	36.145	166	83	5	86	249	32	176	1.56e-18	94.0	51.81
XP_024388278.1	EDB1997411.1	35.669	157	82	4	93	249	39	176	1.56e-18	94.0	53.50
XP_024388278.1	ECC6546229.1	36.774	155	75	5	93	245	39	172	1.57e-18	94.0	53.55
XP_024388278.1	ECM3887062.1	37.107	159	77	5	93	249	39	176	1.57e-18	94.0	53.46
XP_024388278.1	EBD4909365.1	37.107	159	77	5	93	249	39	176	1.57e-18	94.0	53.46
XP_024388278.1	EBS6843596.1	37.107	159	77	5	93	249	39	176	1.60e-18	94.0	53.46
XP_024388278.1	EBU9251114.1	35.802	162	85	4	88	249	34	176	1.60e-18	94.0	52.47
XP_024388278.1	ECY4662830.1	37.107	159	77	5	93	249	39	176	1.62e-18	94.0	53.46
XP_024388278.1	EAM2462137.1	36.527	167	83	5	86	250	32	177	1.62e-18	94.0	52.69
XP_024388278.1	WP_143908956.1	36.686	169	83	5	83	248	27	174	1.64e-18	92.0	52.66
XP_024388278.1	EAM3112576.1	36.145	166	83	5	86	249	32	176	1.64e-18	94.0	52.41
XP_024388278.1	EAA1045447.1	35.669	157	82	4	93	249	39	176	1.67e-18	94.0	52.87
XP_024388278.1	ECF5615958.1	37.107	159	77	5	93	249	39	176	1.69e-18	94.0	53.46
XP_024388278.1	EBC6121509.1	36.145	166	83	5	86	249	32	176	1.71e-18	94.0	52.41
XP_024388278.1	ECD4705396.1	37.107	159	77	5	93	249	39	176	1.71e-18	94.0	53.46
XP_024388278.1	PYH88566.1	35.256	156	94	2	97	249	56	207	1.71e-18	93.2	51.28
XP_024388278.1	KAE8366784.1	31.016	187	114	4	70	251	33	209	1.71e-18	93.2	49.20
XP_024388278.1	EBV1280685.1	37.107	159	77	5	93	249	39	176	1.72e-18	94.0	53.46
XP_024388278.1	WP_080199773.1	37.107	159	77	5	93	249	39	176	1.72e-18	94.0	53.46
XP_024388278.1	EDA0854783.1	37.107	159	77	5	93	249	39	176	1.73e-18	93.6	53.46
XP_024388278.1	EBP4366203.1	37.107	159	77	5	93	249	39	176	1.74e-18	94.0	53.46
XP_024388278.1	XP_023090055.1	31.016	187	114	5	70	251	19	195	1.77e-18	92.8	49.73
XP_024388278.1	ECC9706894.1	36.943	157	80	5	93	249	39	176	1.78e-18	94.0	53.50
XP_024388278.1	EBZ2216953.1	37.107	159	77	5	93	249	39	176	1.81e-18	94.0	53.46
XP_024388278.1	WP_079892417.1	37.107	159	77	5	93	249	39	176	1.82e-18	94.0	53.46
XP_024388278.1	EAN2015389.1	37.107	159	77	5	93	249	39	176	1.83e-18	93.2	53.46
XP_024388278.1	EBG0728056.1	36.478	159	78	5	93	249	39	176	1.85e-18	94.0	53.46
XP_024388278.1	EDG2815241.1	36.478	159	78	5	93	249	39	176	1.87e-18	94.0	53.46
XP_024388278.1	ECG8986804.1	36.306	157	81	4	93	249	39	176	1.91e-18	94.0	53.50
XP_024388278.1	EBV5312465.1	36.306	157	81	4	93	249	39	176	1.91e-18	94.0	52.87
XP_024388278.1	EBX4513520.1	37.107	159	77	5	93	249	39	176	1.93e-18	94.0	53.46
XP_024388278.1	EAN0329439.1	36.585	164	81	5	88	249	34	176	1.97e-18	94.0	52.44
XP_024388278.1	WP_079813119.1	37.107	159	77	5	93	249	39	176	1.99e-18	93.6	53.46
XP_024388278.1	EBY9400231.1	36.306	157	81	4	93	249	39	176	1.99e-18	93.6	53.50
XP_024388278.1	EAS2829584.1	36.478	159	78	5	93	249	39	176	1.99e-18	93.6	53.46
XP_024388278.1	EBB8605632.1	36.306	157	81	4	93	249	39	176	1.99e-18	93.6	53.50
XP_024388278.1	ECJ0206828.1	37.107	159	77	5	93	249	38	175	1.99e-18	93.6	53.46
XP_024388278.1	EAT6027671.1	36.306	157	81	4	93	249	39	176	1.99e-18	93.6	52.23
XP_024388278.1	EAX2421280.1	36.129	155	76	5	93	245	39	172	2.03e-18	93.6	54.84
XP_024388278.1	EBM0567512.1	36.129	155	76	5	93	245	39	172	2.03e-18	93.6	54.19
XP_024388278.1	EAQ5722417.1	36.306	157	81	4	93	249	39	176	2.06e-18	93.6	52.23
XP_024388278.1	ECH8816938.1	37.107	159	77	5	93	249	39	176	2.07e-18	93.6	53.46
XP_024388278.1	WP_079819476.1	37.107	159	77	5	93	249	39	176	2.07e-18	93.6	53.46
XP_024388278.1	WP_139758753.1	36.478	159	78	5	93	249	39	176	2.08e-18	93.6	53.46
XP_024388278.1	EBH4485442.1	37.107	159	77	5	93	249	39	176	2.10e-18	93.2	53.46
XP_024388278.1	EBI8403001.1	37.107	159	77	5	93	249	39	176	2.11e-18	93.6	53.46
XP_024388278.1	EBV7178816.1	36.306	157	81	4	93	249	39	176	2.11e-18	93.6	53.50
XP_024388278.1	EBX7334552.1	36.129	155	76	5	93	245	39	172	2.11e-18	93.6	54.84
XP_024388278.1	WP_000593429.1	37.107	159	77	5	93	249	39	176	2.11e-18	93.6	53.46
XP_024388278.1	ECI1063795.1	37.107	159	77	5	93	249	38	175	2.12e-18	93.6	53.46
XP_024388278.1	OOO10265.1	31.016	187	114	5	70	251	33	209	2.12e-18	92.8	49.73
XP_024388278.1	ESG54797.1	37.107	159	77	5	93	249	39	176	2.13e-18	93.6	53.46
XP_024388278.1	ECY1099622.1	36.306	157	81	4	93	249	39	176	2.14e-18	93.6	52.23
XP_024388278.1	WP_149345604.1	35.484	155	82	5	95	249	44	180	2.14e-18	92.0	53.55
XP_024388278.1	XP_002374643.1	31.016	187	114	5	70	251	33	209	2.14e-18	92.8	49.73
XP_024388278.1	EDE7748406.1	37.107	159	77	5	93	249	39	176	2.18e-18	93.6	53.46
XP_024388278.1	EBI5027703.1	37.107	159	77	5	93	249	39	176	2.18e-18	93.6	53.46
XP_024388278.1	ECX0020930.1	37.107	159	77	5	93	249	39	176	2.18e-18	93.6	53.46
XP_024388278.1	EBW7445796.1	37.107	159	77	5	93	249	39	176	2.18e-18	94.0	53.46
XP_024388278.1	KJJ34826.1	31.016	187	114	5	70	251	33	209	2.21e-18	92.8	49.73
XP_024388278.1	WP_151968765.1	35.028	177	85	6	78	245	16	171	2.21e-18	91.7	49.72
XP_024388278.1	WP_082329081.1	36.306	157	81	4	93	249	39	176	2.22e-18	93.6	53.50
XP_024388278.1	WP_096777785.1	35.519	183	97	6	63	245	11	172	2.24e-18	94.0	50.82
XP_024388278.1	EAQ4637634.1	37.107	159	77	5	93	249	28	165	2.24e-18	93.2	53.46
XP_024388278.1	PPQ96838.1	30.455	220	126	6	39	251	259	458	2.24e-18	96.3	48.18
XP_024388278.1	EDG9352387.1	36.478	159	78	5	93	249	39	176	2.24e-18	93.6	53.46
XP_024388278.1	EBQ8194956.1	37.107	159	77	5	93	249	39	176	2.24e-18	93.6	53.46
XP_024388278.1	EAT7266104.1	35.758	165	83	5	87	249	33	176	2.24e-18	93.6	52.73
XP_024388278.1	WP_023888900.1	36.478	159	78	5	93	249	39	176	2.25e-18	93.6	53.46
XP_024388278.1	EDM1540809.1	37.107	159	77	5	93	249	39	176	2.27e-18	93.2	53.46
XP_024388278.1	WP_080090462.1	35.976	164	82	5	88	249	34	176	2.28e-18	92.4	52.44
XP_024388278.1	EAN2306288.1	36.478	159	78	5	93	249	39	176	2.31e-18	93.6	53.46
XP_024388278.1	VFS35969.1	37.107	159	77	5	93	249	39	176	2.32e-18	93.2	53.46
XP_024388278.1	EBT9063479.1	37.107	159	77	5	93	249	39	176	2.34e-18	93.6	53.46
XP_024388278.1	EGC48451.1	29.474	190	124	2	72	251	61	250	2.35e-18	93.6	46.32
XP_024388278.1	ECV9858056.1	36.478	159	78	5	93	249	39	176	2.36e-18	93.6	53.46
XP_024388278.1	PGH33240.1	29.245	212	134	3	52	251	237	444	2.36e-18	96.3	44.81
XP_024388278.1	WP_050963395.1	37.107	159	77	5	93	249	27	164	2.36e-18	93.2	53.46
XP_024388278.1	WP_138020053.1	37.107	159	77	5	93	249	39	176	2.37e-18	93.6	53.46
XP_024388278.1	EBX3196872.1	36.478	159	78	5	93	249	39	176	2.38e-18	93.6	53.46
XP_024388278.1	ECJ6094176.1	37.736	159	76	5	93	249	39	176	2.38e-18	93.6	53.46
XP_024388278.1	ECB6336005.1	36.478	159	78	5	93	249	39	176	2.41e-18	91.3	52.20
XP_024388278.1	EBO9839443.1	36.306	157	81	4	93	249	39	176	2.42e-18	93.6	52.87
XP_024388278.1	ECN9654845.1	36.478	159	78	5	93	249	39	176	2.42e-18	91.7	52.20
XP_024388278.1	WP_038988976.1	36.478	159	78	5	93	249	39	176	2.43e-18	93.6	53.46
XP_024388278.1	EBJ8186933.1	37.107	159	77	5	93	249	39	176	2.46e-18	93.6	53.46
XP_024388278.1	EAQ6833604.1	37.107	159	77	5	93	249	39	176	2.46e-18	93.6	53.46
XP_024388278.1	EBK2082038.1	37.013	154	74	5	93	244	39	171	2.47e-18	93.6	53.90
XP_024388278.1	EBZ6405376.1	37.107	159	77	5	93	249	39	176	2.48e-18	93.6	53.46
XP_024388278.1	EBC1599504.1	37.107	159	77	5	93	249	39	176	2.51e-18	93.6	53.46
XP_024388278.1	OTB11140.1	31.937	191	110	5	76	249	39	226	2.51e-18	93.2	48.17
XP_024388278.1	XP_022385830.1	31.551	187	113	4	70	251	33	209	2.52e-18	92.8	48.66
XP_024388278.1	ECW2976449.1	36.306	157	81	4	93	249	39	176	2.53e-18	93.6	53.50
XP_024388278.1	ECA3123000.1	36.478	159	78	5	93	249	39	176	2.56e-18	93.6	53.46
XP_024388278.1	EBY1076587.1	36.478	159	78	5	93	249	39	176	2.57e-18	91.7	52.20
XP_024388278.1	ECJ5846263.1	36.478	159	78	5	93	249	39	176	2.58e-18	93.6	53.46
XP_024388278.1	EAA3839369.1	36.306	157	81	4	93	249	39	176	2.60e-18	93.6	53.50
XP_024388278.1	ECI6539643.1	37.107	159	77	5	93	249	37	174	2.60e-18	93.6	53.46
XP_024388278.1	PLN86693.1	36.310	168	84	5	91	251	51	202	2.61e-18	92.4	48.21
XP_024388278.1	EAA4495756.1	36.478	159	78	5	93	249	39	176	2.61e-18	93.6	53.46
XP_024388278.1	EDJ0272491.1	37.107	159	77	5	93	249	39	176	2.64e-18	93.6	53.46
XP_024388278.1	EBW7962653.1	37.107	159	77	5	93	249	39	176	2.64e-18	93.6	53.46
XP_024388278.1	EAA1722591.1	36.306	157	81	4	93	249	39	176	2.65e-18	93.2	53.50
XP_024388278.1	WP_000593433.1	37.107	159	77	5	93	249	39	176	2.66e-18	93.6	53.46
XP_024388278.1	EBN2917017.1	36.306	157	81	4	93	249	39	176	2.68e-18	93.2	53.50
XP_024388278.1	KNW87643.1	36.478	159	78	5	93	249	39	176	2.69e-18	93.6	53.46
XP_024388278.1	EBG8828636.1	36.943	157	80	5	93	249	39	176	2.72e-18	93.2	54.14
XP_024388278.1	PXV24479.1	37.107	159	77	5	93	249	39	176	2.72e-18	93.2	53.46
XP_024388278.1	EAX3428501.1	36.478	159	78	5	93	249	39	176	2.73e-18	92.8	54.09
XP_024388278.1	WP_065313797.1	37.107	159	77	5	93	249	31	168	2.75e-18	93.2	53.46
XP_024388278.1	EBU7234864.1	36.478	159	78	5	93	249	39	176	2.76e-18	91.3	52.20
XP_024388278.1	EAX9104914.1	37.107	159	77	5	93	249	39	176	2.77e-18	93.2	53.46
XP_024388278.1	WP_149502260.1	37.107	159	77	5	93	249	39	176	2.77e-18	93.2	53.46
XP_024388278.1	WP_069106885.1	37.107	159	77	5	93	249	39	176	2.77e-18	93.2	53.46
XP_024388278.1	EGU83020.1	30.682	176	107	3	76	248	37	200	2.78e-18	92.4	48.86
XP_024388278.1	WP_140040162.1	37.107	159	77	5	93	249	39	176	2.80e-18	93.2	53.46
XP_024388278.1	WP_031571536.1	37.107	159	77	5	93	249	39	176	2.83e-18	93.2	53.46
XP_024388278.1	XP_024667367.1	32.086	187	100	5	74	251	34	202	2.83e-18	92.4	47.59
XP_024388278.1	QDV42062.1	34.839	155	80	4	95	249	162	295	2.86e-18	94.4	51.61
XP_024388278.1	ECJ4226571.1	36.943	157	80	4	93	249	39	176	2.86e-18	93.2	53.50
XP_024388278.1	XP_021375743.1	35.057	174	85	7	88	249	102	259	2.89e-18	93.6	52.30
XP_024388278.1	ECJ2911826.1	36.478	159	78	5	93	249	39	176	2.89e-18	93.2	53.46
XP_024388278.1	EBD9850976.1	36.478	159	78	5	93	249	39	176	2.89e-18	93.2	53.46
XP_024388278.1	WP_149391957.1	37.107	159	77	5	93	249	39	176	2.89e-18	93.2	53.46
XP_024388278.1	EBI0355641.1	36.478	159	78	5	93	249	39	176	2.89e-18	93.2	53.46
XP_024388278.1	EAA4189208.1	37.419	155	74	5	93	245	39	172	2.89e-18	93.2	54.84
XP_024388278.1	WP_058215278.1	36.478	159	78	5	93	249	27	164	2.90e-18	93.2	53.46
XP_024388278.1	EAB3259592.1	37.107	159	77	5	93	249	38	175	2.93e-18	93.2	53.46
XP_024388278.1	EAT7981669.1	37.107	159	77	5	93	249	39	176	2.98e-18	93.2	53.46
XP_024388278.1	ECT6598144.1	36.306	157	81	4	93	249	24	161	3.01e-18	92.8	52.87
XP_024388278.1	EDM2471093.1	37.107	159	77	5	93	249	39	176	3.01e-18	93.2	53.46
XP_024388278.1	WP_121759117.1	35.503	169	86	5	83	248	27	175	3.05e-18	91.7	52.07
XP_024388278.1	WP_129328887.1	37.107	159	77	5	93	249	39	176	3.07e-18	93.2	53.46
XP_024388278.1	WP_110262898.1	37.107	159	77	5	93	249	39	176	3.07e-18	93.2	53.46
XP_024388278.1	ECF4037000.1	35.669	157	82	4	93	249	39	176	3.08e-18	90.9	52.23
XP_024388278.1	EBR5511672.1	36.129	155	76	5	93	245	39	172	3.10e-18	93.2	54.19
XP_024388278.1	AKF89437.2	36.478	159	78	5	93	249	39	176	3.13e-18	93.2	53.46
XP_024388278.1	EAB4302794.1	37.107	159	77	5	93	249	39	176	3.13e-18	93.2	53.46
XP_024388278.1	ECD2964653.1	36.943	157	80	5	93	249	39	176	3.13e-18	93.2	54.14
XP_024388278.1	EBW3177687.1	36.129	155	76	5	93	245	39	172	3.13e-18	93.2	54.19
XP_024388278.1	XP_026613817.1	30.476	210	126	5	47	251	16	210	3.15e-18	96.3	46.19
XP_024388278.1	KAE8382625.1	31.551	187	113	4	70	251	33	209	3.16e-18	92.4	49.20
XP_024388278.1	EBN1928105.1	37.107	159	77	5	93	249	39	176	3.17e-18	93.2	53.46
XP_024388278.1	EBH8587322.1	36.306	157	81	4	93	249	39	176	3.17e-18	92.4	52.23
XP_024388278.1	WP_058216906.1	36.478	159	78	5	93	249	39	176	3.19e-18	92.8	53.46
XP_024388278.1	EDA0854138.1	36.943	157	80	5	93	249	39	176	3.23e-18	93.2	54.14
XP_024388278.1	KIM30696.1	36.646	161	90	3	95	251	25	177	3.30e-18	91.7	49.69
XP_024388278.1	WP_118998077.1	36.957	138	68	4	92	229	38	156	3.33e-18	90.1	56.52
XP_024388278.1	EBV0742197.1	35.669	157	82	4	93	249	39	176	3.37e-18	93.2	51.59
XP_024388278.1	EBT1696973.1	36.129	155	76	5	93	245	39	172	3.40e-18	93.2	54.19
XP_024388278.1	ECF4689946.1	36.306	157	81	4	93	249	39	176	3.42e-18	92.8	52.87
XP_024388278.1	EBV2472415.1	36.306	157	81	4	93	249	39	176	3.43e-18	93.2	52.87
XP_024388278.1	EAA3660599.1	36.129	155	76	5	93	245	39	172	3.43e-18	93.2	54.19
XP_024388278.1	EAO6406779.1	36.478	159	78	5	93	249	39	176	3.47e-18	93.2	52.83
XP_024388278.1	ECY5867525.1	37.107	159	77	5	93	249	39	176	3.50e-18	93.2	52.83
XP_024388278.1	ECV5943508.1	35.669	157	82	4	93	249	39	176	3.50e-18	93.2	52.87
XP_024388278.1	ECE0470124.1	36.129	155	76	5	93	245	39	172	3.50e-18	93.2	54.84
XP_024388278.1	WP_050154621.1	36.478	159	78	5	93	249	39	176	3.50e-18	93.2	53.46
XP_024388278.1	EBS5962791.1	36.478	159	78	5	93	249	32	169	3.50e-18	92.8	53.46
XP_024388278.1	EBT5400945.1	35.669	157	82	4	93	249	39	176	3.52e-18	92.8	52.87
XP_024388278.1	WP_048590848.1	36.478	159	78	5	93	249	39	176	3.54e-18	93.2	53.46
XP_024388278.1	KGQ08597.1	30.939	181	113	5	74	249	36	209	3.54e-18	92.4	53.04
XP_024388278.1	ECW1082269.1	36.478	159	78	5	93	249	39	176	3.61e-18	93.2	53.46
XP_024388278.1	EBA6265979.1	37.107	159	77	5	93	249	39	176	3.61e-18	93.2	53.46
XP_024388278.1	EAA4082565.1	36.306	157	81	4	93	249	39	176	3.61e-18	93.2	53.50
XP_024388278.1	WP_058112793.1	37.107	159	77	5	93	249	39	176	3.65e-18	93.2	52.83
XP_024388278.1	EAA4075243.1	36.478	159	78	5	93	249	39	176	3.65e-18	93.2	53.46
XP_024388278.1	EAY1009829.1	36.478	159	78	5	93	249	39	176	3.68e-18	93.2	53.46
XP_024388278.1	EBJ4296063.1	36.478	159	78	5	93	249	39	176	3.68e-18	93.2	52.83
XP_024388278.1	EBV1223905.1	36.478	159	78	5	93	249	39	176	3.70e-18	92.8	53.46
XP_024388278.1	EBV6878584.1	35.032	157	83	4	93	249	39	176	3.70e-18	92.8	52.23
XP_024388278.1	EAO9242416.1	36.478	159	78	5	93	249	39	176	3.74e-18	92.8	53.46
XP_024388278.1	EBX4513754.1	36.478	159	78	5	93	249	39	176	3.76e-18	92.8	53.46
XP_024388278.1	XP_021375742.1	35.057	174	85	7	88	249	129	286	3.77e-18	93.6	52.30
XP_024388278.1	PQK16474.1	30.939	181	113	5	74	249	36	209	3.84e-18	92.4	53.04
XP_024388278.1	ECC3804764.1	35.099	151	75	5	86	234	32	161	3.86e-18	90.1	54.30
XP_024388278.1	MIE68829.1	37.107	159	77	5	93	249	39	176	3.88e-18	92.8	52.83
XP_024388278.1	EBT5280877.1	36.306	157	81	4	93	249	39	176	3.88e-18	92.8	52.87
XP_024388278.1	WP_023234171.1	36.306	157	81	4	93	249	39	176	3.88e-18	92.8	52.87
XP_024388278.1	XP_022291534.1	36.686	169	80	8	88	245	58	210	3.90e-18	92.4	55.62
XP_024388278.1	EAS3075463.1	36.306	157	81	4	93	249	39	176	3.92e-18	92.8	52.87
XP_024388278.1	ECT5599191.1	36.306	157	81	4	93	249	33	170	3.95e-18	92.8	52.87
XP_024388278.1	YP_009191762.1	37.107	159	77	5	93	249	39	176	3.96e-18	92.8	52.83
XP_024388278.1	EBA8808155.1	35.948	153	79	4	97	249	1	134	3.97e-18	89.7	52.29
XP_024388278.1	EBZ5846178.1	37.107	159	77	5	93	249	39	176	4.00e-18	92.8	52.83
XP_024388278.1	EAZ4699488.1	37.107	159	77	5	93	249	39	176	4.00e-18	92.8	52.83
XP_024388278.1	EBV2338754.1	36.306	157	81	4	93	249	39	176	4.16e-18	92.8	52.87
XP_024388278.1	EAY4818918.1	36.478	159	78	5	93	249	39	176	4.16e-18	92.8	53.46
XP_024388278.1	EAY2219559.1	36.478	159	78	5	93	249	24	161	4.22e-18	92.4	54.09
XP_024388278.1	ECI3705569.1	35.032	157	83	4	93	249	39	176	4.34e-18	93.2	54.14
XP_024388278.1	GAO90202.1	31.019	216	127	5	74	280	34	236	4.34e-18	92.0	44.44
XP_024388278.1	EBY3149644.1	35.669	157	82	4	93	249	39	176	4.42e-18	92.8	52.87
XP_024388278.1	WP_080108851.1	36.585	164	81	5	93	254	39	181	4.47e-18	92.8	53.05
XP_024388278.1	EAA4373540.1	36.478	159	78	5	93	249	39	176	4.47e-18	92.8	53.46
XP_024388278.1	EBP1799010.1	36.478	159	78	5	93	249	39	176	4.56e-18	92.8	53.46
XP_024388278.1	EAO8836683.1	36.478	159	78	5	93	249	39	176	4.60e-18	92.8	52.83
XP_024388278.1	EBA9763551.1	36.478	159	78	5	93	249	39	176	4.65e-18	92.8	53.46
XP_024388278.1	WP_079895063.1	36.478	159	78	5	93	249	39	176	4.68e-18	92.8	54.09
XP_024388278.1	EAB5054859.1	37.195	164	80	5	88	249	34	176	4.79e-18	92.8	51.83
XP_024388278.1	ECG0361950.1	36.478	159	78	5	93	249	39	176	4.79e-18	92.8	52.83
XP_024388278.1	PPQ62766.1	31.100	209	96	4	89	249	78	286	4.84e-18	93.6	44.98
XP_024388278.1	EAM9849602.1	35.669	157	82	4	93	249	39	176	4.84e-18	92.8	53.50
XP_024388278.1	WP_063390532.1	36.306	157	81	4	93	249	39	176	4.84e-18	92.8	53.50
XP_024388278.1	ECN2250115.1	36.478	159	78	5	93	249	39	176	4.89e-18	92.8	54.09
XP_024388278.1	EAN9691033.1	37.342	158	78	5	93	249	39	176	4.92e-18	92.4	53.16
XP_024388278.1	EBV2923096.1	36.306	157	81	4	93	249	39	176	4.94e-18	92.8	52.87
XP_024388278.1	ECP4586246.1	36.478	159	78	5	93	249	39	176	4.94e-18	92.8	53.46
XP_024388278.1	EAP2900309.1	36.306	157	81	4	93	249	39	176	5.02e-18	92.4	52.23
XP_024388278.1	EAC0555068.1	36.478	159	78	5	93	249	39	176	5.04e-18	92.8	53.46
XP_024388278.1	EAB5959170.1	36.306	157	81	4	93	249	39	176	5.04e-18	92.8	52.87
XP_024388278.1	ECA2016385.1	36.478	159	78	5	93	249	39	176	5.04e-18	92.8	53.46
XP_024388278.1	WP_120555430.1	35.503	169	86	5	83	248	27	175	5.10e-18	90.9	53.25
XP_024388278.1	EAB1926534.1	37.107	159	77	5	93	249	39	176	5.15e-18	92.8	53.46
XP_024388278.1	EAQ1072778.1	35.802	162	85	4	88	249	34	176	5.16e-18	92.4	51.23
XP_024388278.1	EAA9002042.1	35.669	157	82	4	93	249	39	176	5.23e-18	92.4	52.23
XP_024388278.1	EAA9361176.1	36.306	157	81	4	93	249	39	176	5.36e-18	92.4	52.87
XP_024388278.1	WP_115409181.1	36.306	157	81	4	93	249	39	176	5.41e-18	92.4	52.87
XP_024388278.1	EDJ3200653.1	36.306	157	81	4	93	249	39	176	5.50e-18	92.4	52.23
XP_024388278.1	EAA3607675.1	36.478	159	78	5	93	249	39	176	5.58e-18	92.4	52.83
XP_024388278.1	EBS6312722.1	36.306	157	81	4	93	249	39	176	5.64e-18	92.4	52.87
XP_024388278.1	EBZ4430384.1	37.107	159	77	5	93	249	39	176	5.75e-18	92.4	52.83
XP_024388278.1	EAP7918387.1	35.669	157	82	4	93	249	39	176	5.79e-18	91.7	52.23
XP_024388278.1	WP_154807566.1	37.195	164	80	5	88	249	34	176	5.81e-18	92.4	52.44
XP_024388278.1	EBE4455291.1	36.129	155	76	5	93	245	39	172	5.81e-18	92.4	54.19
XP_024388278.1	ECO3895089.1	37.107	159	77	5	93	249	39	176	5.81e-18	92.4	52.83
XP_024388278.1	EBO0829970.1	37.195	164	80	5	88	249	34	176	5.85e-18	92.4	52.44
XP_024388278.1	EDK9457822.1	37.195	164	80	5	88	249	34	176	5.87e-18	92.4	52.44
XP_024388278.1	EAM3112451.1	37.195	164	80	5	88	249	34	176	5.87e-18	92.4	52.44
XP_024388278.1	EDH9099489.1	37.107	159	77	5	93	249	39	176	5.93e-18	92.4	52.83
XP_024388278.1	EBP8615535.1	36.709	158	81	4	92	249	38	176	5.93e-18	92.4	52.53
XP_024388278.1	KAB8202844.1	29.947	187	116	4	70	251	33	209	6.02e-18	91.7	48.13
XP_024388278.1	ECK3337278.1	36.478	159	78	5	93	249	39	176	6.05e-18	92.4	52.83
XP_024388278.1	EBE1621996.1	37.195	164	80	5	88	249	34	176	6.05e-18	92.4	52.44
XP_024388278.1	EBR5510834.1	36.129	155	76	5	93	245	39	172	6.24e-18	92.4	54.19
XP_024388278.1	ECE9428299.1	37.107	159	77	5	93	249	38	175	6.26e-18	92.4	52.83
XP_024388278.1	EAT2223788.1	36.306	157	81	5	93	249	39	176	6.38e-18	90.9	52.23
XP_024388278.1	WP_139914909.1	34.911	169	87	5	83	248	27	175	6.52e-18	90.5	52.07
XP_024388278.1	EAA5306027.1	37.107	159	77	5	93	249	39	176	6.56e-18	92.4	52.83
XP_024388278.1	EBP4183159.1	36.478	159	78	5	93	249	39	176	6.63e-18	92.4	52.83
XP_024388278.1	EDE9838812.1	36.478	159	78	5	93	249	39	176	6.63e-18	92.4	52.83
XP_024388278.1	WP_142658232.1	36.478	159	78	5	93	249	39	176	6.63e-18	92.4	52.83
XP_024388278.1	ECJ7920818.1	36.478	159	78	5	93	249	39	176	6.63e-18	92.4	52.83
XP_024388278.1	EBQ8821365.1	36.242	149	76	4	97	245	1	130	6.67e-18	88.6	53.69
XP_024388278.1	EAS2002855.1	36.478	159	78	5	93	249	39	176	6.70e-18	92.4	52.83
XP_024388278.1	EDA9383776.1	36.478	159	78	5	93	249	39	176	6.70e-18	92.4	52.83
XP_024388278.1	EAA0492811.1	36.306	157	81	4	93	249	39	176	6.76e-18	92.4	52.87
XP_024388278.1	EAP7304267.1	36.306	157	81	4	93	249	39	176	6.83e-18	92.4	52.87
XP_024388278.1	PGH16746.1	30.043	233	142	7	37	251	7	236	6.85e-18	92.4	45.92
XP_024388278.1	EAM2231124.1	37.107	159	77	5	93	249	39	176	6.97e-18	92.4	52.83
XP_024388278.1	EAU0671670.1	35.849	159	79	5	93	249	39	176	7.05e-18	90.1	52.83
XP_024388278.1	ECQ3888113.1	36.478	159	78	5	93	249	39	176	7.11e-18	92.4	52.83
XP_024388278.1	EBV3279070.1	35.669	157	82	4	93	249	39	176	7.11e-18	92.4	53.50
XP_024388278.1	EBL5784156.1	37.107	159	77	5	93	249	39	176	7.19e-18	92.0	52.83
XP_024388278.1	EBI4025573.1	35.000	160	81	5	93	250	39	177	7.19e-18	92.0	53.75
XP_024388278.1	EBP9995474.1	35.484	155	77	5	88	240	34	167	7.40e-18	89.7	51.61
XP_024388278.1	WP_079916318.1	36.478	159	78	5	93	249	39	176	7.41e-18	92.0	52.83
XP_024388278.1	EDA3891552.1	37.107	159	77	5	93	249	39	176	7.55e-18	92.4	52.83
XP_024388278.1	ECH9329032.1	36.145	166	83	5	86	249	32	176	7.61e-18	92.0	51.81
XP_024388278.1	WP_120575205.1	34.911	169	87	5	83	248	27	175	7.61e-18	90.5	52.07
XP_024388278.1	ECX7840869.1	35.849	159	79	5	93	249	39	176	7.77e-18	92.0	52.83
XP_024388278.1	EAN5039011.1	36.478	159	78	5	93	249	39	176	8.11e-18	92.0	52.83
XP_024388278.1	EBP1801116.1	35.443	158	83	4	93	250	39	177	8.20e-18	92.0	53.80
XP_024388278.1	XP_024697883.1	31.522	184	105	4	74	251	34	202	8.20e-18	91.3	47.28
XP_024388278.1	EQL35364.1	29.534	193	108	3	87	251	74	266	8.27e-18	92.4	45.60
XP_024388278.1	WP_120564806.1	35.503	169	86	5	83	248	27	175	8.35e-18	90.1	52.07
XP_024388278.1	ECG6392334.1	35.669	157	82	4	93	249	39	176	8.68e-18	92.0	52.87
XP_024388278.1	EBB7877864.1	37.179	156	75	5	96	249	1	135	8.72e-18	91.3	53.21
XP_024388278.1	XP_031579903.1	29.534	193	108	3	87	251	74	266	8.87e-18	92.4	45.60
XP_024388278.1	EBV4170987.1	36.478	159	78	5	93	249	39	176	8.89e-18	92.0	52.83
XP_024388278.1	WP_079788690.1	36.875	160	78	5	92	249	38	176	8.89e-18	92.0	53.75
XP_024388278.1	EBX3155552.1	35.849	159	79	5	93	249	39	176	8.92e-18	92.0	52.83
XP_024388278.1	TFY76943.1	34.375	160	100	3	95	251	64	221	9.03e-18	94.4	53.12
XP_024388278.1	ECM4020033.1	37.342	158	78	5	93	249	39	176	9.04e-18	92.0	53.16
XP_024388278.1	WP_120594132.1	34.911	169	87	5	83	248	27	175	9.16e-18	90.1	52.07
XP_024388278.1	WP_080086815.1	37.195	164	80	5	88	249	34	176	9.16e-18	92.0	51.83
XP_024388278.1	EAM5971473.1	37.195	164	80	5	88	249	34	176	9.44e-18	92.0	51.83
XP_024388278.1	EAA7438919.1	35.484	155	77	5	93	245	39	172	9.54e-18	92.0	54.19
XP_024388278.1	WP_121751736.1	34.911	169	87	5	83	248	27	175	9.64e-18	90.1	52.07
XP_024388278.1	EAS2021169.1	36.478	159	78	5	93	249	39	176	9.83e-18	92.0	53.46
XP_024388278.1	EBM4189526.1	38.037	163	80	5	88	249	34	176	9.93e-18	91.7	51.53
XP_024388278.1	EAM9431241.1	35.849	159	79	5	93	249	39	176	9.93e-18	91.7	52.83
XP_024388278.1	ECT1255481.1	37.975	158	77	5	93	249	39	176	1.01e-17	91.7	53.16
XP_024388278.1	ECF3811291.1	35.669	157	82	4	93	249	39	176	1.02e-17	90.9	52.23
XP_024388278.1	CCA69691.1	30.769	234	114	7	49	251	65	281	1.02e-17	92.4	44.44
XP_024388278.1	EAQ6128957.1	36.478	159	78	5	93	249	39	176	1.02e-17	91.7	52.83
XP_024388278.1	EAZ4787045.1	37.107	159	77	5	93	249	39	176	1.03e-17	91.7	52.83
XP_024388278.1	ECF2722706.1	37.107	159	77	5	93	249	39	176	1.03e-17	91.7	52.83
XP_024388278.1	EAY6101126.1	35.669	157	82	4	93	249	39	176	1.04e-17	91.7	52.87
XP_024388278.1	EDE9841227.1	35.849	159	79	5	93	249	39	176	1.04e-17	91.7	53.46
XP_024388278.1	WP_010044833.1	32.903	155	83	4	95	249	42	175	1.05e-17	90.1	52.26
XP_024388278.1	WP_099531040.1	36.424	151	77	4	95	245	41	172	1.06e-17	90.1	53.64
XP_024388278.1	EAR0343542.1	35.948	153	79	4	97	249	1	134	1.06e-17	89.4	52.29
XP_024388278.1	EAA2042394.1	36.478	159	78	5	93	249	39	176	1.07e-17	91.7	52.83
XP_024388278.1	XP_018734838.1	26.289	194	115	6	85	260	51	234	1.07e-17	91.3	51.03
XP_024388278.1	EAB9800999.1	36.478	159	78	5	93	249	39	176	1.08e-17	91.7	53.46
XP_024388278.1	EBO3628497.1	36.478	159	78	5	93	249	39	176	1.09e-17	91.7	52.83
XP_024388278.1	EBA6502448.1	37.107	159	77	5	93	249	39	176	1.09e-17	91.7	52.83
XP_024388278.1	WP_081304357.1	36.424	151	77	4	95	245	41	172	1.09e-17	90.1	53.64
XP_024388278.1	TXH68483.1	38.816	152	71	4	91	242	35	164	1.10e-17	89.7	54.61
XP_024388278.1	XP_007271950.1	32.955	176	98	3	93	251	1	173	1.13e-17	90.1	45.45
XP_024388278.1	WP_082137230.1	36.424	151	77	4	95	245	41	172	1.13e-17	90.1	53.64
XP_024388278.1	WP_079943134.1	35.669	157	82	4	93	249	39	176	1.14e-17	91.7	52.87
XP_024388278.1	CEJ58723.1	28.638	213	129	5	74	283	35	227	1.16e-17	90.9	46.01
XP_024388278.1	ECE6263416.1	36.478	159	78	5	93	249	39	176	1.17e-17	91.7	52.83
XP_024388278.1	ECE9513723.1	37.671	146	68	5	88	231	34	158	1.18e-17	89.0	54.11
XP_024388278.1	WP_120616879.1	35.503	169	86	5	83	248	27	175	1.18e-17	89.7	51.48
XP_024388278.1	EAA1526802.1	35.669	157	82	4	93	249	39	176	1.19e-17	91.7	52.87
XP_024388278.1	ECK0574471.1	36.478	159	78	5	93	249	39	176	1.19e-17	91.7	52.83
XP_024388278.1	ECJ2323823.1	35.849	159	79	5	93	249	39	176	1.23e-17	91.7	52.83
XP_024388278.1	EAA2690429.1	35.669	157	82	4	93	249	38	175	1.24e-17	91.7	52.87
XP_024388278.1	EBA4957856.1	36.306	157	81	5	93	249	39	176	1.25e-17	91.7	53.50
XP_024388278.1	WP_088730465.1	36.478	159	78	5	93	249	39	176	1.27e-17	91.7	52.83
XP_024388278.1	EBV2313139.1	36.364	154	79	4	96	249	1	135	1.28e-17	90.5	53.25
XP_024388278.1	XP_022795319.1	30.846	201	107	6	49	242	17	192	1.29e-17	90.5	47.76
XP_024388278.1	KAB8232820.1	31.016	187	114	5	70	251	33	209	1.29e-17	90.9	50.27
XP_024388278.1	EBE8487362.1	35.948	153	79	5	93	245	39	172	1.30e-17	91.7	54.25
XP_024388278.1	PGG96791.1	28.141	199	118	3	76	251	68	264	1.31e-17	92.0	45.23
XP_024388278.1	EBS5461125.1	36.306	157	81	5	93	249	39	176	1.32e-17	91.7	53.50
XP_024388278.1	EAM3329236.1	36.943	157	80	5	93	249	39	176	1.33e-17	91.7	54.14
XP_024388278.1	ECH7787495.1	35.526	152	79	4	93	244	39	171	1.34e-17	91.7	52.63
XP_024388278.1	WP_088730683.1	36.478	159	78	5	93	249	39	176	1.34e-17	91.7	52.83
XP_024388278.1	ECW3357555.1	36.478	159	78	5	93	249	39	176	1.36e-17	91.7	52.83
XP_024388278.1	WP_115398200.1	36.943	157	80	5	93	249	39	176	1.36e-17	91.7	54.14
XP_024388278.1	WP_079964102.1	36.943	157	80	5	93	249	39	176	1.38e-17	91.7	52.87
XP_024388278.1	EAQ2363666.1	35.211	142	73	4	93	234	39	161	1.38e-17	88.6	54.23
XP_024388278.1	EBE1848879.1	36.478	159	78	5	93	249	39	176	1.39e-17	91.3	52.83
XP_024388278.1	EAA4187340.1	35.669	157	82	4	93	249	39	176	1.40e-17	91.3	52.87
XP_024388278.1	EDN0258910.1	37.195	164	80	5	88	249	34	176	1.43e-17	91.3	51.83
XP_024388278.1	EDD7180745.1	36.478	159	78	5	93	249	31	168	1.44e-17	91.3	52.83
XP_024388278.1	EBQ2672209.1	35.484	155	77	5	93	245	39	172	1.44e-17	91.3	54.19
XP_024388278.1	EBG2393658.1	36.478	159	78	5	93	249	39	176	1.44e-17	91.3	52.83
XP_024388278.1	ECF6716848.1	36.076	158	82	4	92	249	38	176	1.44e-17	91.3	52.53
XP_024388278.1	KAB8221321.1	29.412	187	117	4	70	251	33	209	1.45e-17	90.5	48.66
XP_024388278.1	EDF4124624.1	35.374	147	76	4	86	232	32	159	1.46e-17	88.6	53.74
XP_024388278.1	MEA21739.1	36.076	158	82	4	92	249	26	164	1.48e-17	91.3	52.53
XP_024388278.1	EAA7149474.1	36.943	157	80	5	93	249	39	176	1.51e-17	91.7	52.87
XP_024388278.1	ECF2942113.1	35.849	159	79	5	93	249	39	176	1.52e-17	91.3	53.46
XP_024388278.1	EBK9083254.1	34.940	166	85	5	86	249	32	176	1.53e-17	91.3	51.81
XP_024388278.1	EAM2932275.1	35.542	166	84	5	86	249	32	176	1.53e-17	91.3	51.81
XP_024388278.1	EAM5267407.1	35.057	174	87	6	83	249	113	267	1.56e-17	92.8	51.72
XP_024388278.1	EBJ8712878.1	36.076	158	82	4	92	249	38	176	1.60e-17	91.3	52.53
XP_024388278.1	ECR8354660.1	37.107	159	77	5	93	249	39	176	1.61e-17	91.3	53.46
XP_024388278.1	EDL6849208.1	36.478	159	78	5	93	249	39	176	1.63e-17	90.5	52.20
XP_024388278.1	PIG80070.1	29.412	187	117	4	70	251	33	209	1.65e-17	90.5	48.66
XP_024388278.1	WP_070794077.1	36.076	158	82	4	92	249	38	176	1.70e-17	91.3	52.53
XP_024388278.1	XP_022100791.1	32.500	200	101	8	88	274	74	252	1.71e-17	91.3	51.50
XP_024388278.1	CEL04813.1	30.457	197	120	4	69	251	36	229	1.73e-17	90.9	47.21
XP_024388278.1	ECK3957796.1	35.366	164	83	5	88	249	34	176	1.76e-17	89.0	51.22
XP_024388278.1	OBZ71364.1	35.185	162	88	4	95	249	86	237	1.78e-17	90.9	45.68
XP_024388278.1	WP_050959764.1	37.107	159	77	5	93	249	39	176	1.80e-17	91.3	52.83
XP_024388278.1	ECE5922459.1	37.975	158	77	5	93	249	39	176	1.82e-17	91.3	52.53
XP_024388278.1	EBZ0384825.1	36.478	159	78	5	93	249	39	176	1.85e-17	91.3	52.83
XP_024388278.1	EPS32410.1	30.332	211	125	5	76	283	37	228	1.88e-17	90.5	46.45
XP_024388278.1	EBB3247039.1	35.366	164	83	5	88	249	34	176	1.99e-17	89.0	51.22
XP_024388278.1	WP_138507445.1	36.478	159	78	5	93	249	39	176	2.08e-17	90.9	53.46
XP_024388278.1	EDL3540861.1	35.211	142	73	4	93	234	39	161	2.08e-17	88.2	53.52
XP_024388278.1	EAA7137235.1	35.971	139	70	4	93	231	39	158	2.09e-17	88.2	55.40
XP_024388278.1	WP_080197796.1	36.478	159	78	5	93	249	39	176	2.10e-17	90.9	52.83
XP_024388278.1	KAE8328835.1	29.947	187	116	4	70	251	33	209	2.11e-17	90.1	47.59
XP_024388278.1	KZV66351.1	31.604	212	116	6	47	251	17	206	2.14e-17	90.1	44.81
XP_024388278.1	WP_124966041.1	35.616	146	75	4	104	249	1	127	2.21e-17	89.7	54.79
XP_024388278.1	EBN9931749.1	36.478	159	78	5	93	249	39	176	2.23e-17	90.9	52.83
XP_024388278.1	ECG3857189.1	40.870	115	56	3	88	202	34	136	2.24e-17	87.8	60.00
XP_024388278.1	EBX2281854.1	40.870	115	56	3	88	202	34	136	2.25e-17	87.8	60.00
XP_024388278.1	EBW4566011.1	40.870	115	56	3	88	202	34	136	2.26e-17	87.8	60.00
XP_024388278.1	EAA6226438.1	35.976	164	82	5	88	249	34	176	2.27e-17	90.9	51.22
XP_024388278.1	PVI02932.1	29.480	173	107	4	76	239	40	206	2.33e-17	89.7	48.55
XP_024388278.1	EBP1613054.1	36.076	158	82	4	92	249	38	176	2.34e-17	90.9	52.53
XP_024388278.1	KAE8345182.1	29.412	187	117	4	70	251	33	209	2.36e-17	90.1	48.13
XP_024388278.1	ECN9189030.1	36.478	159	78	5	93	249	39	176	2.37e-17	90.5	52.20
XP_024388278.1	EBX7339337.1	40.870	115	56	3	88	202	34	136	2.38e-17	87.8	60.00
XP_024388278.1	EBP8739534.1	35.762	151	78	4	99	249	1	132	2.42e-17	87.4	51.66
XP_024388278.1	KAE8387727.1	31.016	187	114	5	70	251	33	209	2.45e-17	90.1	49.73
XP_024388278.1	EBR8995432.1	37.190	121	64	3	93	213	39	147	2.49e-17	87.8	58.68
XP_024388278.1	EDD6845126.1	36.478	159	78	5	93	249	39	176	2.58e-17	90.5	52.20
XP_024388278.1	EBG9436593.1	36.478	159	78	5	93	249	39	176	2.62e-17	90.5	52.83
XP_024388278.1	EBX3710364.1	36.478	159	78	5	93	249	25	162	2.63e-17	90.5	52.20
XP_024388278.1	EDI0283331.1	36.478	159	78	5	93	249	39	176	2.69e-17	90.5	52.20
XP_024388278.1	ECC3819039.1	37.107	159	77	5	93	249	39	176	2.78e-17	90.5	52.20
XP_024388278.1	EAY4976385.1	36.170	141	67	5	93	231	39	158	2.79e-17	87.8	56.03
XP_024388278.1	EAT6493755.1	35.669	157	82	4	93	249	39	176	2.81e-17	90.5	52.23
XP_024388278.1	EAA4514986.1	35.802	162	85	5	88	249	34	176	2.96e-17	90.5	51.85
XP_024388278.1	ECG7610934.1	36.478	159	78	5	93	249	39	176	2.99e-17	90.5	52.83
XP_024388278.1	EBU7745043.1	36.478	159	78	5	93	249	39	176	2.99e-17	90.5	52.20
XP_024388278.1	OOQ89483.1	27.700	213	131	4	74	283	35	227	3.05e-17	89.7	45.07
XP_024388278.1	EAZ5194125.1	36.478	159	78	5	93	249	39	176	3.08e-17	90.5	52.20
XP_024388278.1	EAS1442900.1	36.585	164	81	5	88	249	34	176	3.08e-17	90.9	51.83
XP_024388278.1	MMJ03714.1	40.870	115	56	3	88	202	34	136	3.22e-17	87.4	60.00
XP_024388278.1	EAM2853442.1	36.478	159	78	5	93	249	39	176	3.27e-17	90.5	52.20
XP_024388278.1	EDC9362526.1	41.441	111	53	3	92	202	38	136	3.29e-17	87.4	61.26
XP_024388278.1	WP_061602543.1	36.478	159	78	5	93	249	39	176	3.34e-17	90.5	53.46
XP_024388278.1	ECI5306746.1	35.766	137	69	4	93	229	39	156	3.51e-17	87.4	56.20
XP_024388278.1	WP_121776249.1	34.911	169	87	5	83	248	27	175	3.55e-17	88.6	51.48
XP_024388278.1	EBN6953763.1	35.669	157	82	4	93	249	39	176	3.58e-17	90.5	52.23
XP_024388278.1	EBB1862532.1	35.849	159	79	5	93	249	39	176	3.58e-17	90.1	52.83
XP_024388278.1	EBG7556162.1	36.306	157	81	5	93	249	39	176	3.80e-17	90.1	53.50
XP_024388278.1	ECI5306748.1	36.691	139	65	5	93	229	39	156	3.89e-17	87.4	55.40
XP_024388278.1	WP_115398539.1	35.465	172	86	5	78	249	30	176	3.94e-17	90.1	51.16
XP_024388278.1	EBT4732183.1	35.849	159	79	5	93	249	39	176	3.96e-17	90.1	52.83
XP_024388278.1	ECO7339667.1	34.228	149	79	4	86	234	32	161	4.13e-17	87.4	52.35
XP_024388278.1	XP_022291533.1	36.310	168	83	7	88	245	58	211	4.18e-17	89.7	53.57
XP_024388278.1	WP_014394965.1	34.911	169	87	5	83	248	27	175	4.27e-17	88.2	51.48
XP_024388278.1	XP_003388308.2	33.495	206	108	9	88	276	54	247	4.30e-17	90.1	48.06
XP_024388278.1	EBM3129776.1	36.913	149	71	5	88	234	34	161	4.35e-17	87.4	52.35
XP_024388278.1	WP_109183373.1	35.849	159	79	5	93	249	39	176	4.38e-17	90.1	52.83
XP_024388278.1	ECH8659064.1	40.171	117	58	3	86	202	32	136	4.45e-17	87.0	59.83
XP_024388278.1	EBV8124407.1	35.366	164	83	5	88	249	34	176	4.51e-17	90.1	51.83
XP_024388278.1	XP_019854943.1	33.495	206	108	9	88	276	52	245	4.55e-17	90.1	48.06
XP_024388278.1	OYW76453.1	37.594	133	62	5	95	227	37	148	4.62e-17	88.6	57.89
XP_024388278.1	VDB94185.1	31.905	210	118	5	47	251	17	206	4.65e-17	90.1	43.81
XP_024388278.1	EAZ7390901.1	36.306	157	81	5	93	249	39	176	4.74e-17	90.5	52.23
XP_024388278.1	EBA7470703.1	35.971	139	66	5	93	229	39	156	5.04e-17	87.0	56.12
XP_024388278.1	XP_002567854.1	31.285	179	110	3	76	251	37	205	5.08e-17	89.0	47.49
XP_024388278.1	WP_138625847.1	36.478	159	78	5	93	249	39	176	5.20e-17	89.7	52.83
XP_024388278.1	EAA6212123.1	35.065	154	77	5	88	239	34	166	5.24e-17	87.4	51.30
XP_024388278.1	EAT6896726.1	36.306	157	81	5	93	249	39	176	5.30e-17	90.1	52.23
XP_024388278.1	EDJ8499288.1	37.342	158	78	5	93	249	39	176	5.35e-17	89.7	51.90
XP_024388278.1	ECO0981217.1	35.000	140	72	4	93	232	39	159	5.45e-17	87.0	55.00
XP_024388278.1	EBA0294176.1	35.849	159	79	5	93	249	39	176	5.47e-17	89.7	52.83
XP_024388278.1	EBZ4058615.1	35.220	159	80	5	93	249	39	176	5.52e-17	89.7	53.46
XP_024388278.1	EDB6215452.1	36.306	157	81	5	93	249	39	176	5.74e-17	90.1	52.23
XP_024388278.1	WP_151341683.1	35.849	159	79	5	93	249	39	176	5.75e-17	89.7	52.83
XP_024388278.1	EAZ9180306.1	35.976	164	82	5	88	249	34	176	5.81e-17	89.7	52.44
XP_024388278.1	EAA7139055.1	36.879	141	66	5	93	231	39	158	5.82e-17	87.0	55.32
XP_024388278.1	EBX2862273.1	36.879	141	66	5	93	231	39	158	5.83e-17	87.0	55.32
XP_024388278.1	OJJ59120.1	32.402	179	112	3	77	251	45	218	5.88e-17	89.4	49.16
XP_024388278.1	EBK5137239.1	35.766	137	69	4	93	229	39	156	5.90e-17	87.0	55.47
XP_024388278.1	EAA9055734.1	36.306	157	81	5	93	249	39	176	5.91e-17	90.1	52.23
XP_024388278.1	EBV3505883.1	35.714	140	71	4	93	232	39	159	6.06e-17	87.0	55.00
XP_024388278.1	EAO9181671.1	36.306	157	81	5	93	249	39	176	6.22e-17	90.1	52.23
XP_024388278.1	EAM8730366.1	36.306	157	81	5	93	249	39	176	6.23e-17	89.7	53.50
XP_024388278.1	WP_078001739.1	35.294	187	100	6	63	249	11	176	6.26e-17	90.1	50.27
XP_024388278.1	EAC0164743.1	35.570	149	73	5	88	234	34	161	6.28e-17	87.0	52.35
XP_024388278.1	WP_076735118.1	36.306	157	81	5	93	249	39	176	6.47e-17	90.1	52.23
XP_024388278.1	PLW80296.1	37.419	155	75	4	91	245	179	311	6.50e-17	90.9	51.61
XP_024388278.1	OCH95183.1	31.132	212	118	5	63	251	14	220	6.52e-17	89.0	44.81
XP_024388278.1	WP_050942991.1	36.478	159	78	5	93	249	39	176	6.55e-17	89.7	52.83
XP_024388278.1	EBV3838458.1	35.714	140	71	4	93	232	39	159	6.61e-17	87.0	55.00
XP_024388278.1	EAY6309187.1	35.570	149	73	5	88	234	34	161	6.68e-17	87.0	52.35
XP_024388278.1	WP_079840502.1	35.849	159	79	5	93	249	39	176	6.89e-17	89.4	52.83
XP_024388278.1	EBY1949212.1	36.170	141	67	5	93	231	39	158	6.99e-17	86.7	55.32
XP_024388278.1	ECC3373658.1	35.714	140	71	4	93	232	39	159	7.06e-17	86.7	55.00
XP_024388278.1	EBY8113200.1	35.766	137	69	4	93	229	39	156	7.15e-17	86.7	55.47
XP_024388278.1	EBR6823790.1	37.107	159	77	5	93	249	39	176	7.16e-17	89.4	52.20
XP_024388278.1	EBW5353296.1	36.691	139	65	5	93	229	39	156	7.38e-17	86.7	55.40
XP_024388278.1	ECC6542627.1	35.849	159	79	5	93	249	39	176	7.54e-17	89.4	52.83
XP_024388278.1	HAB1628139.1	36.306	157	81	5	93	249	39	176	7.60e-17	89.7	52.23
XP_024388278.1	EAO9298392.1	35.849	159	79	5	93	249	39	176	7.70e-17	89.4	52.20
XP_024388278.1	ECL1122338.1	36.306	157	81	5	93	249	39	176	7.75e-17	89.7	52.23
XP_024388278.1	EBY0003757.1	35.849	159	79	5	93	249	39	176	7.85e-17	89.4	52.83
XP_024388278.1	EBV3837774.1	36.620	142	67	5	93	232	39	159	8.12e-17	86.7	54.93
XP_024388278.1	WP_116615353.1	36.478	159	78	5	93	249	39	176	8.17e-17	89.4	52.83
XP_024388278.1	EDC3115426.1	36.306	157	81	5	93	249	39	176	8.23e-17	89.7	52.23
XP_024388278.1	WP_000593432.1	35.849	159	79	5	93	249	39	176	8.34e-17	89.4	52.83
XP_024388278.1	XP_002734347.1	32.323	198	104	7	88	274	63	241	8.86e-17	89.0	48.48
XP_024388278.1	WP_114049775.1	35.849	159	79	5	93	249	39	176	9.13e-17	89.4	52.83
XP_024388278.1	EBL9222501.1	36.478	159	78	5	93	249	39	176	9.19e-17	89.4	52.83
XP_024388278.1	EBW3897805.1	34.839	155	78	5	93	245	39	172	9.32e-17	89.4	53.55
XP_024388278.1	PVF95266.1	33.476	233	130	7	29	249	6	225	9.76e-17	89.0	47.21
XP_024388278.1	ECH6086727.1	34.940	166	85	5	86	249	32	176	9.80e-17	89.0	51.20
XP_024388278.1	WP_145055111.1	34.194	155	81	5	95	249	44	177	1.02e-16	87.4	53.55
XP_024388278.1	WP_120642863.1	36.076	158	81	4	91	248	38	175	1.02e-16	87.4	51.27
XP_024388278.1	XP_029193585.1	32.240	183	108	4	88	263	39	212	1.07e-16	87.8	49.73
XP_024388278.1	XP_002486364.1	30.645	186	110	5	71	251	29	200	1.09e-16	88.2	48.39
XP_024388278.1	EBB8471362.1	35.669	157	82	4	93	249	39	176	1.14e-16	89.0	52.23
XP_024388278.1	ECL8860143.1	36.306	157	81	5	93	249	39	176	1.18e-16	89.4	52.23
XP_024388278.1	CDM31712.1	32.995	197	109	5	74	260	34	217	1.19e-16	88.2	45.69
XP_024388278.1	EBY2035058.1	37.063	143	67	5	88	228	34	155	1.24e-16	85.9	53.85
XP_024388278.1	ECO7486515.1	34.940	166	85	5	86	249	18	162	1.29e-16	88.6	51.20
XP_024388278.1	ECM4408928.1	40.909	110	53	3	93	202	39	136	1.31e-16	85.9	60.91
XP_024388278.1	XP_013415475.1	33.708	178	96	5	95	263	55	219	1.32e-16	87.8	48.88
XP_024388278.1	EBY1546773.1	35.570	149	73	5	88	234	34	161	1.39e-16	86.7	52.35
XP_024388278.1	WP_023260966.1	35.366	164	83	5	88	249	34	176	1.45e-16	88.6	51.22
XP_024388278.1	KZN88548.1	31.285	179	110	3	76	251	37	205	1.45e-16	89.7	47.49
XP_024388278.1	EBD3314826.1	35.036	137	70	4	93	229	39	156	1.46e-16	85.9	55.47
XP_024388278.1	EAP4124944.1	35.570	149	77	4	101	249	2	131	1.46e-16	85.9	51.68
XP_024388278.1	XP_018706761.1	30.939	181	110	4	77	249	39	212	1.46e-16	88.2	49.72
XP_024388278.1	STK29552.1	36.585	123	66	3	93	215	39	149	1.60e-16	85.9	56.91
XP_024388278.1	WP_123924757.1	33.908	174	94	5	95	268	41	193	1.64e-16	87.0	50.00
XP_024388278.1	GES60048.1	27.232	224	136	6	37	251	3	208	1.67e-16	87.8	46.88
XP_024388278.1	TDL25138.1	30.435	207	126	3	47	251	18	208	1.69e-16	87.8	44.44
XP_024388278.1	EAA8305236.1	35.366	164	83	5	88	249	34	176	1.81e-16	88.2	51.22
XP_024388278.1	WP_049988092.1	35.976	164	76	7	82	245	31	165	1.93e-16	86.3	52.44
XP_024388278.1	EBN6908592.1	35.366	164	83	5	88	249	34	176	2.04e-16	88.2	51.22
XP_024388278.1	WP_100289972.1	36.691	139	65	5	93	229	39	156	2.12e-16	85.5	55.40
XP_024388278.1	EAP7766530.1	35.000	140	72	4	93	232	39	159	2.17e-16	85.5	53.57
XP_024388278.1	CDM30617.1	30.168	179	112	3	76	251	37	205	2.21e-16	87.4	47.49
XP_024388278.1	WP_120533221.1	35.443	158	82	4	91	248	38	175	2.22e-16	86.3	51.27
XP_024388278.1	EBB7877870.1	35.443	158	83	4	92	249	37	175	2.22e-16	88.2	51.90
XP_024388278.1	ECA9706523.1	35.971	139	66	5	93	229	39	156	2.22e-16	85.1	55.40
XP_024388278.1	EAS2000475.1	35.443	158	83	4	92	249	38	176	2.30e-16	88.2	51.90
XP_024388278.1	ODS95680.1	36.782	174	88	6	70	242	17	169	2.40e-16	86.7	48.28
XP_024388278.1	OJJ01709.1	31.720	186	119	3	68	249	36	217	2.41e-16	87.4	46.77
XP_024388278.1	OSC98502.1	31.325	249	145	8	7	251	12	238	2.56e-16	87.8	47.79
XP_024388278.1	RJF54277.1	35.616	146	71	5	101	244	7	131	2.59e-16	84.3	53.42
XP_024388278.1	ARO94413.1	35.616	146	71	5	101	244	7	131	2.65e-16	84.3	53.42
XP_024388278.1	EDI1628888.1	35.252	139	71	4	93	231	39	158	2.67e-16	85.1	53.96
XP_024388278.1	EBS4284458.1	36.129	155	76	5	97	249	1	134	2.73e-16	84.3	51.61
XP_024388278.1	EBF0074614.1	36.774	155	75	5	97	249	1	134	2.76e-16	87.4	52.90
XP_024388278.1	OQE10338.1	29.609	179	113	3	76	251	37	205	2.88e-16	87.0	46.93
XP_024388278.1	EBD3314023.1	35.036	137	70	4	93	229	39	156	2.93e-16	85.1	54.74
XP_024388278.1	MJL37971.1	34.899	149	78	4	101	249	7	136	3.25e-16	86.7	53.02
XP_024388278.1	OQE73488.1	29.187	209	126	6	47	251	15	205	3.26e-16	87.0	45.45
XP_024388278.1	WP_154708693.1	36.170	141	67	5	93	231	39	158	3.27e-16	85.1	53.90
XP_024388278.1	XP_012184367.1	30.986	213	91	6	91	251	49	257	3.30e-16	88.2	42.72
XP_024388278.1	KGO45230.1	28.365	208	129	5	47	251	15	205	3.32e-16	86.7	45.19
XP_024388278.1	EBQ6026152.1	35.616	146	71	5	101	244	11	135	3.36e-16	84.3	53.42
XP_024388278.1	WP_019010255.1	35.897	156	75	5	92	245	46	178	3.62e-16	86.3	52.56
XP_024388278.1	WP_120539889.1	36.076	158	81	5	91	248	38	175	3.82e-16	85.9	53.80
XP_024388278.1	ECG3855337.1	40.909	110	53	3	93	202	39	136	3.91e-16	84.3	60.00
XP_024388278.1	WP_152454956.1	34.524	168	76	6	91	251	38	178	4.02e-16	85.9	50.00
XP_024388278.1	EBS3059152.1	35.616	146	71	5	101	244	18	142	4.06e-16	84.3	53.42
XP_024388278.1	WP_082838100.1	32.903	155	83	4	95	249	42	175	4.08e-16	85.9	50.97
XP_024388278.1	EBX2281878.1	40.909	110	53	3	93	202	39	136	4.13e-16	84.3	60.00
XP_024388278.1	WP_119173832.1	35.294	153	80	4	95	247	41	174	4.16e-16	85.9	52.29
XP_024388278.1	EAB9154841.1	35.616	146	71	5	101	244	14	138	4.23e-16	84.0	53.42
XP_024388278.1	WP_151348550.1	40.909	110	53	3	93	202	39	136	4.36e-16	84.3	60.00
XP_024388278.1	ECA1253188.1	35.971	139	70	5	93	231	39	158	4.39e-16	84.7	55.40
XP_024388278.1	ECA9706516.1	35.971	139	66	5	93	229	39	156	4.52e-16	84.3	54.68
XP_024388278.1	EBW4566035.1	40.909	110	53	3	93	202	39	136	4.55e-16	84.3	60.00
XP_024388278.1	EBA1336618.1	40.909	110	53	3	93	202	39	136	4.57e-16	84.0	60.00
XP_024388278.1	EBV2421717.1	35.616	146	71	5	101	244	18	142	4.64e-16	84.0	53.42
XP_024388278.1	XP_016598288.1	28.365	208	129	5	47	251	15	205	4.69e-16	86.3	45.19
XP_024388278.1	EDA0656140.1	40.000	110	54	3	93	202	39	136	4.90e-16	84.0	60.00
XP_024388278.1	KNC91887.1	36.220	127	62	4	105	231	1	108	4.99e-16	82.8	55.91
XP_024388278.1	ECP5836158.1	35.036	137	70	4	93	229	39	156	5.01e-16	84.3	54.01
XP_024388278.1	RDX41095.1	32.394	213	117	7	46	250	11	204	5.17e-16	86.3	46.95
XP_024388278.1	EBM5001569.1	40.909	110	53	3	93	202	39	136	5.20e-16	83.6	60.00
XP_024388278.1	XP_011435986.1	34.118	170	89	6	88	247	66	222	5.24e-16	87.0	51.76
XP_024388278.1	XP_005111342.1	33.163	196	99	8	95	279	52	226	5.29e-16	86.3	48.47
XP_024388278.1	AHW28708.1	35.616	146	71	5	101	244	13	137	5.45e-16	83.6	53.42
XP_024388278.1	EYH86105.1	36.184	152	74	5	101	250	4	134	5.54e-16	86.3	52.63
XP_024388278.1	EAA5041452.1	35.616	146	71	5	101	244	18	142	5.64e-16	84.0	53.42
XP_024388278.1	AET54032.1	35.616	146	71	5	101	244	18	142	5.64e-16	84.0	53.42
XP_024388278.1	EBB2380049.1	36.691	139	69	5	93	231	39	158	5.65e-16	84.3	54.68
XP_024388278.1	EDC2204188.1	40.909	110	53	3	93	202	39	136	5.77e-16	84.0	60.00
XP_024388278.1	ECG7153969.1	40.909	110	53	3	93	202	39	136	6.08e-16	84.0	60.00
XP_024388278.1	EBL5957784.1	40.909	110	53	3	93	202	39	136	6.39e-16	83.6	60.00
XP_024388278.1	WP_073562687.1	36.709	158	83	4	91	248	38	178	6.44e-16	85.1	51.27
XP_024388278.1	OSJ96496.1	35.616	146	71	5	101	244	27	151	6.51e-16	84.0	53.42
XP_024388278.1	WP_045718692.1	35.971	139	66	5	93	229	39	156	6.54e-16	84.0	53.96
XP_024388278.1	XP_016214809.1	28.571	196	110	6	74	249	40	225	6.59e-16	86.7	48.47
XP_024388278.1	WP_067647920.1	35.948	153	75	5	91	242	36	166	6.74e-16	85.1	49.02
XP_024388278.1	WP_132721743.1	33.721	172	97	5	95	266	39	193	6.80e-16	85.5	50.00
XP_024388278.1	CAP48900.1	36.076	158	76	5	92	247	37	171	7.39e-16	85.1	47.47
XP_024388278.1	ECG2548439.1	36.000	150	73	5	102	249	1	129	7.49e-16	83.6	52.00
XP_024388278.1	EAO7074339.1	40.909	110	53	3	93	202	39	136	7.73e-16	83.6	60.00
XP_024388278.1	ESH17598.1	35.616	146	71	5	101	244	25	149	7.76e-16	83.6	53.42
XP_024388278.1	WP_076350993.1	32.484	157	85	4	95	251	42	177	7.83e-16	85.1	46.50
XP_024388278.1	XP_022488536.1	32.402	179	113	3	76	251	37	210	7.88e-16	85.9	46.93
XP_024388278.1	EAZ2620994.1	36.232	138	65	5	93	228	39	155	8.17e-16	83.6	55.07
XP_024388278.1	APW61796.1	32.484	157	85	4	95	251	45	180	8.25e-16	85.1	46.50
XP_024388278.1	XP_009552193.1	32.500	160	99	3	95	251	2	155	8.78e-16	84.0	44.38
XP_024388278.1	ECI4179091.1	40.000	110	54	3	93	202	39	136	9.17e-16	83.2	60.00
XP_024388278.1	EBS5897514.1	40.000	110	54	3	93	202	39	136	9.31e-16	83.2	60.00
XP_024388278.1	EBN6684751.1	36.364	121	65	3	93	213	39	147	9.53e-16	83.6	57.02
XP_024388278.1	EBT1674570.1	35.570	149	77	4	101	249	1	130	9.76e-16	85.1	51.68
XP_024388278.1	MEM30673.1	36.364	121	65	3	93	213	39	147	9.81e-16	83.2	57.02
XP_024388278.1	ECJ5876610.1	35.570	149	77	4	101	249	2	131	9.85e-16	85.5	51.68
XP_024388278.1	ODI54189.1	35.616	146	71	5	101	244	27	151	1.00e-15	83.6	53.42
XP_024388278.1	ECE6385611.1	40.000	110	54	3	93	202	39	136	1.02e-15	83.2	60.00
XP_024388278.1	EAQ4476887.1	34.756	164	84	5	88	249	34	176	1.02e-15	86.3	50.61
XP_024388278.1	ECB1672797.1	40.000	110	54	3	93	202	39	136	1.06e-15	83.2	60.00
XP_024388278.1	EBZ5134966.1	40.000	110	54	3	93	202	39	136	1.06e-15	83.2	60.00
XP_024388278.1	ECB4465251.1	40.000	110	54	3	93	202	39	136	1.09e-15	82.8	60.00
XP_024388278.1	EDA0656130.1	40.000	110	54	3	93	202	39	136	1.10e-15	83.2	60.00
XP_024388278.1	ECD9548959.1	36.424	151	73	5	101	249	1	130	1.12e-15	85.1	52.32
XP_024388278.1	PTU19646.1	31.868	182	110	3	82	251	34	213	1.16e-15	85.5	48.35
XP_024388278.1	EAT8528294.1	39.640	111	55	3	93	203	39	137	1.20e-15	82.8	59.46
XP_024388278.1	ECE0412604.1	40.000	110	54	3	93	202	39	136	1.27e-15	83.2	60.00
XP_024388278.1	ECR9075026.1	39.640	111	55	3	93	203	39	137	1.32e-15	82.8	59.46
XP_024388278.1	EDD6445612.1	40.000	110	54	3	93	202	39	136	1.32e-15	83.2	60.00
XP_024388278.1	EAB9315083.1	35.811	148	76	4	102	249	1	129	1.33e-15	85.1	52.03
XP_024388278.1	EBC7007038.1	39.640	111	55	3	93	203	39	137	1.40e-15	82.4	59.46
XP_024388278.1	WP_146562551.1	33.548	155	82	6	95	249	44	177	1.40e-15	84.3	50.97
XP_024388278.1	XP_001211464.1	26.577	222	140	6	37	251	3	208	1.44e-15	85.1	47.30
XP_024388278.1	WP_020414962.1	35.028	177	81	6	91	260	41	190	1.47e-15	84.3	49.15
XP_024388278.1	ECD2008686.1	35.036	137	70	4	93	229	39	156	1.49e-15	83.2	53.28
XP_024388278.1	WP_088257069.1	33.333	183	91	7	68	247	36	190	1.52e-15	84.7	49.18
XP_024388278.1	WP_140690841.1	36.184	152	81	4	93	242	37	174	1.52e-15	84.3	50.00
XP_024388278.1	WP_001682429.1	35.616	146	71	5	101	244	18	142	1.58e-15	82.8	52.74
XP_024388278.1	XP_007839666.1	33.333	174	93	6	95	251	62	229	1.74e-15	85.5	47.13
XP_024388278.1	WP_047580735.1	34.932	146	72	5	101	244	4	128	1.77e-15	82.0	52.74
XP_024388278.1	EBR1702884.1	36.364	121	65	3	93	213	39	147	1.78e-15	82.8	57.02
XP_024388278.1	EBS0820603.1	34.932	146	72	5	101	244	8	132	2.01e-15	82.0	52.74
XP_024388278.1	EAW1186992.1	35.294	136	69	4	93	228	39	155	2.06e-15	82.8	54.41
XP_024388278.1	ECH2879613.1	35.220	159	80	5	93	249	39	176	2.08e-15	85.5	52.20
XP_024388278.1	WP_079823035.1	40.000	110	54	3	93	202	39	136	2.10e-15	82.0	59.09
XP_024388278.1	EBB2383626.1	35.971	139	70	5	93	231	39	158	2.21e-15	82.8	53.96
XP_024388278.1	ECD3586135.1	39.640	111	55	3	93	203	39	137	2.23e-15	82.4	59.46
XP_024388278.1	EBZ5463281.1	39.640	111	55	3	93	203	39	137	2.23e-15	82.4	59.46
XP_024388278.1	WP_146432055.1	31.847	157	86	5	95	251	44	179	2.26e-15	84.0	50.32
XP_024388278.1	ECG8314373.1	40.000	110	54	3	93	202	39	136	2.32e-15	82.4	59.09
XP_024388278.1	EBT3998591.1	38.136	118	61	3	88	205	34	139	2.35e-15	82.0	55.93
XP_024388278.1	WP_086812760.1	40.000	110	54	3	93	202	39	136	2.43e-15	82.4	59.09
XP_024388278.1	EBZ5464676.1	40.909	110	53	3	93	202	39	136	2.46e-15	82.4	59.09
XP_024388278.1	EBY2534067.1	39.640	111	55	3	93	203	39	137	2.54e-15	82.0	59.46
XP_024388278.1	OAX79097.1	31.429	175	102	2	95	251	76	250	2.63e-15	85.5	46.29
XP_024388278.1	WP_079838262.1	40.000	110	54	3	93	202	39	136	2.72e-15	81.6	59.09
XP_024388278.1	KJT35304.1	35.616	146	71	5	101	244	33	157	2.80e-15	82.4	52.74
XP_024388278.1	ECE6694977.1	36.424	151	73	5	101	249	2	131	2.80e-15	84.3	52.32
XP_024388278.1	EBU9355590.1	40.000	110	54	3	93	202	39	136	2.86e-15	82.4	59.09
XP_024388278.1	EPI79686.1	35.616	146	71	5	101	244	57	181	2.87e-15	83.2	53.42
XP_024388278.1	ECG2309478.1	40.000	110	54	3	93	202	39	136	2.91e-15	82.0	59.09
XP_024388278.1	EBP5488967.1	40.000	110	54	3	93	202	39	136	2.94e-15	82.0	59.09
XP_024388278.1	WP_063888017.1	39.640	111	55	3	93	203	39	137	3.02e-15	82.0	58.56
XP_024388278.1	XP_007397550.1	37.302	126	72	1	124	249	9	127	3.14e-15	82.0	50.79
XP_024388278.1	EBZ9131613.1	40.000	110	54	3	93	202	39	136	3.17e-15	81.6	60.00
XP_024388278.1	RFN42510.1	35.616	146	71	5	101	244	38	162	3.25e-15	82.4	52.74
XP_024388278.1	RDX42299.1	34.434	212	116	7	46	251	36	230	3.52e-15	84.3	49.06
XP_024388278.1	KJV11723.1	35.616	146	71	5	101	244	103	227	3.65e-15	84.0	53.42
XP_024388278.1	OJT11534.1	35.294	187	108	4	86	269	75	251	3.97e-15	84.3	49.20
XP_024388278.1	KTO30362.1	35.616	146	71	5	101	244	103	227	4.08e-15	83.6	53.42
XP_024388278.1	AHW13000.1	34.932	146	72	5	101	244	18	142	4.19e-15	81.6	52.74
XP_024388278.1	XP_028413899.1	33.529	170	92	5	88	247	43	201	4.22e-15	84.0	50.00
XP_024388278.1	EBX3474142.1	34.932	146	72	5	101	244	18	142	4.27e-15	81.6	52.74
XP_024388278.1	ECR9078343.1	39.640	111	55	3	93	203	39	137	4.40e-15	81.3	57.66
XP_024388278.1	EAV2737686.1	35.556	135	68	4	97	231	1	116	4.46e-15	80.9	54.81
XP_024388278.1	WP_054039117.1	34.302	172	96	6	95	266	39	193	4.54e-15	83.2	50.00
XP_024388278.1	WP_023450897.1	37.162	148	77	4	95	242	39	170	4.64e-15	83.2	52.70
XP_024388278.1	EAN0347679.1	36.364	121	65	3	93	213	39	147	4.67e-15	81.6	56.20
XP_024388278.1	EPI64450.1	35.616	146	71	5	101	244	74	198	4.68e-15	82.8	53.42
XP_024388278.1	EAT5876630.1	34.591	159	81	5	93	249	39	176	4.77e-15	84.3	52.20
XP_024388278.1	ESE99143.1	35.616	146	71	5	101	244	108	232	4.80e-15	83.6	53.42
XP_024388278.1	ECC2872238.1	38.793	116	59	3	88	203	34	137	4.90e-15	81.3	56.03
XP_024388278.1	EDD1917141.1	39.640	111	55	3	93	203	39	137	4.93e-15	81.3	58.56
XP_024388278.1	EDL1780051.1	39.640	111	55	3	93	203	39	137	5.13e-15	81.3	57.66
XP_024388278.1	EBF8538931.1	34.722	144	71	5	103	244	2	124	5.16e-15	80.9	52.78
XP_024388278.1	EDJ0826642.1	35.616	146	71	5	101	244	103	227	5.25e-15	83.6	53.42
XP_024388278.1	EMG78906.1	35.616	146	71	5	101	244	108	232	5.41e-15	83.6	53.42
XP_024388278.1	EPI79186.1	35.616	146	71	5	101	244	81	205	5.46e-15	82.8	53.42
XP_024388278.1	EAS7822562.1	38.938	113	57	3	93	205	39	139	5.49e-15	81.3	57.52
XP_024388278.1	ESG98414.1	35.616	146	71	5	101	244	103	227	5.52e-15	83.2	53.42
XP_024388278.1	RZK44067.1	35.000	140	69	4	110	249	1	118	5.73e-15	81.3	52.14
XP_024388278.1	SUE92367.1	35.616	146	71	5	101	244	103	227	5.75e-15	83.2	53.42
XP_024388278.1	ECC9278854.1	35.762	151	74	5	101	249	2	131	5.76e-15	83.2	51.66
XP_024388278.1	AZH74275.1	35.616	146	71	5	101	244	103	227	5.86e-15	83.2	53.42
XP_024388278.1	EPI93963.1	35.616	146	71	5	101	244	76	200	6.16e-15	82.4	53.42
XP_024388278.1	SUG70710.1	35.616	146	71	5	101	244	103	227	6.17e-15	83.2	53.42
XP_024388278.1	WP_148591745.1	32.911	158	83	5	95	251	42	177	6.23e-15	82.8	46.20
XP_024388278.1	AGS63102.1	35.616	146	71	5	101	244	103	227	6.29e-15	83.2	53.42
XP_024388278.1	KSA94003.1	35.616	146	71	5	101	244	103	227	6.55e-15	83.2	53.42
XP_024388278.1	ECY1101457.1	38.136	118	61	3	86	203	32	137	6.56e-15	80.9	55.93
XP_024388278.1	CNV26722.1	35.616	146	71	5	101	244	77	201	6.89e-15	82.4	53.42
XP_024388278.1	EBS5543815.1	36.424	151	73	5	101	249	1	130	6.96e-15	83.2	52.32
XP_024388278.1	OQD95391.1	28.814	177	113	3	76	249	37	203	7.23e-15	83.2	46.89
XP_024388278.1	KTP50272.1	35.616	146	71	5	101	244	103	227	7.47e-15	82.8	53.42
XP_024388278.1	RPD62872.1	35.795	176	93	4	95	251	93	267	7.50e-15	84.3	52.27
XP_024388278.1	EAY3781640.1	39.640	111	55	3	93	203	39	137	7.50e-15	80.5	57.66
XP_024388278.1	CRL27587.1	28.155	206	130	5	76	273	37	232	8.16e-15	83.2	46.12
XP_024388278.1	XP_009055067.1	34.756	164	82	7	88	241	67	215	8.34e-15	83.2	48.78
XP_024388278.1	ECW2066485.1	40.000	110	54	3	93	202	39	136	8.58e-15	80.5	58.18
XP_024388278.1	ECH1487639.1	35.570	149	77	4	101	249	1	130	9.09e-15	82.4	51.68
XP_024388278.1	PIK47287.1	29.612	206	109	8	47	242	50	229	9.59e-15	83.2	50.49
XP_024388278.1	WP_120607292.1	34.343	198	103	7	45	242	12	182	9.70e-15	82.4	44.95
XP_024388278.1	WP_078014636.1	29.224	219	115	6	48	264	11	191	1.02e-14	82.0	44.29
XP_024388278.1	CAP49103.1	35.443	158	77	5	92	247	37	171	1.11e-14	81.6	46.84
XP_024388278.1	EAQ8611275.1	36.496	137	64	5	97	231	1	116	1.14e-14	79.7	54.74
XP_024388278.1	EAC0955578.1	36.000	150	73	5	102	249	1	129	1.17e-14	82.4	52.00
XP_024388278.1	CQN41613.1	36.879	141	66	5	93	231	39	158	1.25e-14	85.5	55.32
XP_024388278.1	EBR1859393.1	36.232	138	65	5	97	232	1	117	1.34e-14	81.3	54.35
XP_024388278.1	QBK87611.1	34.091	176	93	5	88	263	44	196	1.36e-14	81.6	47.73
XP_024388278.1	XP_014533112.1	27.885	208	130	5	47	251	16	206	1.36e-14	82.4	43.75
XP_024388278.1	EBS5558495.1	35.211	142	69	5	105	244	1	121	1.39e-14	79.3	52.82
XP_024388278.1	EDE8445125.1	39.623	106	52	3	97	202	1	94	1.45e-14	79.0	60.38
XP_024388278.1	ECC9764066.1	40.000	110	54	3	93	202	39	136	1.59e-14	80.1	58.18
XP_024388278.1	EBY1916470.1	40.000	110	54	3	93	202	39	136	1.60e-14	80.1	58.18
XP_024388278.1	KSB01399.1	35.616	146	71	5	101	244	103	227	1.87e-14	82.0	53.42
XP_024388278.1	WP_079833575.1	39.450	109	54	3	93	201	39	135	1.92e-14	79.3	58.72
XP_024388278.1	OQE44314.1	28.492	179	115	3	76	251	37	205	1.96e-14	82.0	45.81
XP_024388278.1	EAA8466392.1	36.296	135	63	5	97	229	1	114	2.16e-14	78.6	54.81
XP_024388278.1	WP_053820107.1	32.584	178	95	6	83	260	38	190	2.28e-14	80.9	50.00
XP_024388278.1	AIT49408.1	34.932	146	72	5	101	244	18	142	2.34e-14	79.3	52.74
XP_024388278.1	WP_020530003.1	32.184	174	97	6	95	266	39	193	2.36e-14	81.3	49.43
XP_024388278.1	KHK48097.1	35.616	146	71	5	101	244	103	227	2.40e-14	81.6	53.42
XP_024388278.1	SUF42626.1	34.932	146	72	5	101	244	18	142	2.42e-14	79.3	52.74
XP_024388278.1	WP_153866772.1	34.591	159	78	4	95	246	53	192	2.49e-14	81.3	48.43
XP_024388278.1	SUF95440.1	35.616	146	71	5	101	244	409	533	2.58e-14	84.3	53.42
XP_024388278.1	WP_136928760.1	36.000	150	75	4	93	242	54	182	2.61e-14	81.3	46.00
XP_024388278.1	WP_112097249.1	35.948	153	82	4	92	242	36	174	2.64e-14	81.3	49.67
XP_024388278.1	WP_121760253.1	33.333	198	105	7	45	242	12	182	2.65e-14	81.3	44.95
XP_024388278.1	ESJ63427.1	35.616	146	71	5	101	244	409	533	2.73e-14	84.3	53.42
XP_024388278.1	XP_027044131.1	27.074	229	145	5	59	280	14	227	2.73e-14	81.6	45.41
XP_024388278.1	WP_137482821.1	37.255	153	75	5	93	245	38	169	2.79e-14	80.5	50.33
XP_024388278.1	EAB5624417.1	35.616	146	71	5	101	244	409	533	3.06e-14	84.3	53.42
XP_024388278.1	ECC3608101.1	40.187	107	52	3	97	203	1	95	3.06e-14	78.2	58.88
XP_024388278.1	MAT72696.1	32.258	155	84	5	95	249	44	177	3.14e-14	80.9	50.32
XP_024388278.1	ECD5489221.1	35.616	146	71	5	101	244	409	533	3.23e-14	84.3	53.42
XP_024388278.1	TFK82625.1	33.491	212	118	7	46	251	36	230	3.41e-14	81.6	48.58
XP_024388278.1	SQJ11874.1	35.616	146	71	5	101	244	409	533	3.52e-14	84.0	53.42
XP_024388278.1	OSD07169.1	30.097	206	106	6	49	251	38	208	3.59e-14	81.3	44.17
XP_024388278.1	WP_134795073.1	34.932	146	72	5	101	244	103	227	3.77e-14	80.9	52.74
XP_024388278.1	KKD92438.1	34.932	146	72	5	101	244	103	227	3.77e-14	80.9	52.74
XP_024388278.1	TQV97652.1	28.492	179	114	2	85	249	49	227	3.88e-14	81.6	45.81
XP_024388278.1	TYM63853.1	36.296	135	63	5	97	229	1	114	4.01e-14	78.2	54.81
XP_024388278.1	WP_145060481.1	28.947	190	99	7	95	284	44	197	4.21e-14	80.5	45.79
XP_024388278.1	EBS2738149.1	34.932	146	72	5	101	244	103	227	4.22e-14	80.9	52.74
XP_024388278.1	WP_135446622.1	38.750	160	72	8	92	247	37	174	4.30e-14	80.5	51.25
XP_024388278.1	EAX1799375.1	35.616	146	71	5	101	244	409	533	4.65e-14	83.6	53.42
XP_024388278.1	ALO87083.1	34.932	146	72	5	101	244	103	227	4.95e-14	80.9	52.74
XP_024388278.1	EBR8491967.1	36.496	137	64	5	97	231	1	116	5.36e-14	77.8	54.01
XP_024388278.1	WP_044923118.1	33.537	164	80	7	82	245	31	165	5.42e-14	79.7	51.83
XP_024388278.1	VDY42968.1	35.616	146	71	5	101	244	238	362	5.43e-14	82.8	53.42
XP_024388278.1	WP_076079820.1	32.919	161	85	6	88	245	34	174	5.71e-14	80.1	50.31
XP_024388278.1	WP_146732134.1	31.959	194	88	8	95	284	43	196	5.94e-14	80.1	44.85
XP_024388278.1	EBX6381291.1	40.566	106	51	3	93	198	39	132	6.52e-14	78.2	59.43
XP_024388278.1	APR86335.1	31.959	194	88	8	95	284	35	188	6.58e-14	79.7	44.85
XP_024388278.1	ESE83673.1	34.932	146	72	5	101	244	148	272	6.87e-14	81.3	52.74
XP_024388278.1	WP_106149646.1	40.000	155	72	8	95	247	39	174	6.89e-14	79.7	52.26
XP_024388278.1	WP_072330605.1	32.911	158	89	5	88	245	36	176	7.10e-14	79.7	50.00
XP_024388278.1	WP_049823517.1	35.256	156	78	5	91	245	42	175	7.21e-14	79.7	49.36
XP_024388278.1	EEH03101.1	28.646	192	125	2	72	251	62	253	7.75e-14	81.3	44.27
XP_024388278.1	CDO77914.1	31.538	260	145	8	10	263	16	248	8.50e-14	80.9	44.62
XP_024388278.1	ECI0123844.1	35.897	117	63	3	97	213	1	105	8.79e-14	76.6	56.41
XP_024388278.1	EBW5356959.1	40.385	104	50	3	88	191	34	125	9.07e-14	77.4	59.62
XP_024388278.1	ECB3104636.1	34.507	142	70	5	105	244	1	121	9.17e-14	77.4	52.11
XP_024388278.1	OUS26950.1	36.364	165	79	5	83	247	33	171	9.19e-14	79.3	48.48
XP_024388278.1	ECC4532687.1	40.187	107	52	3	97	203	1	95	9.87e-14	76.6	58.88
XP_024388278.1	EDB2574884.1	34.247	146	77	4	104	249	1	127	1.03e-13	79.7	50.68
XP_024388278.1	AMJ18044.1	34.932	146	72	5	101	244	103	227	1.05e-13	79.7	52.74
XP_024388278.1	EAX9897896.1	35.897	117	63	3	97	213	1	105	1.05e-13	76.6	56.41
XP_024388278.1	EBQ8258887.1	35.897	117	63	3	97	213	1	105	1.06e-13	76.6	56.41
XP_024388278.1	EAB8009995.1	39.623	106	52	3	93	198	39	132	1.08e-13	77.4	59.43
XP_024388278.1	WP_110334449.1	33.121	157	81	4	93	245	60	196	1.17e-13	79.3	47.13
XP_024388278.1	ESF76375.1	34.932	146	72	5	101	244	103	227	1.39e-13	79.3	52.74
XP_024388278.1	KKD98829.1	34.965	143	70	5	104	244	95	216	1.42e-13	79.3	52.45
XP_024388278.1	WP_083543491.1	35.256	156	78	5	91	245	47	180	1.46e-13	79.0	48.72
XP_024388278.1	EBW3284650.1	33.557	149	80	4	101	249	18	147	1.47e-13	79.7	52.35
XP_024388278.1	KXG47332.1	28.652	178	114	4	76	251	36	202	1.48e-13	79.3	45.51
XP_024388278.1	MLN42571.1	35.135	148	73	5	104	249	1	127	1.55e-13	79.3	51.35
XP_024388278.1	OHL58029.1	34.932	146	72	5	101	244	103	227	1.55e-13	79.3	52.74
XP_024388278.1	ECC3631782.1	38.889	108	54	3	93	200	39	134	1.55e-13	77.0	59.26
XP_024388278.1	EAM3888214.1	34.247	146	73	5	101	244	18	142	1.61e-13	77.0	52.05
XP_024388278.1	WP_084609370.1	33.117	154	85	5	93	245	27	163	1.66e-13	77.8	48.70
XP_024388278.1	WP_002705709.1	31.073	177	94	5	83	259	31	179	1.66e-13	78.2	47.46
XP_024388278.1	EBU7745393.1	34.247	146	77	4	104	249	1	127	1.75e-13	79.3	51.37
XP_024388278.1	SEO76466.1	28.571	196	101	4	65	251	8	173	1.75e-13	79.3	41.84
XP_024388278.1	ECG6348879.1	39.623	106	52	3	97	202	1	94	1.77e-13	75.9	59.43
XP_024388278.1	EAB5698174.1	35.714	140	67	5	97	234	1	119	1.82e-13	80.1	52.86
XP_024388278.1	WP_025708638.1	31.056	161	88	5	88	245	34	174	2.08e-13	78.6	49.69
XP_024388278.1	TAE11820.1	34.595	185	100	7	95	277	39	204	2.13e-13	78.6	47.03
XP_024388278.1	RJP71708.1	33.548	155	82	4	91	245	37	170	2.23e-13	78.2	48.39
XP_024388278.1	TAE51591.1	34.595	185	100	7	95	277	39	204	2.26e-13	78.6	47.03
XP_024388278.1	CUP18671.1	28.713	202	106	7	56	248	3	175	2.28e-13	78.2	48.02
XP_024388278.1	ALP97706.1	34.932	146	72	5	101	244	409	533	2.29e-13	81.6	52.74
XP_024388278.1	EBP9896279.1	34.932	146	72	5	101	244	409	533	2.29e-13	81.6	52.74
XP_024388278.1	EBD4109584.1	34.932	146	72	5	101	244	409	533	2.35e-13	81.6	52.74
XP_024388278.1	WP_051538390.1	37.600	125	64	5	83	206	31	142	2.44e-13	78.2	57.60
XP_024388278.1	WP_044213377.1	33.140	172	98	5	95	266	39	193	2.52e-13	78.6	48.84
XP_024388278.1	WP_055155012.1	28.019	207	111	7	51	248	4	181	2.56e-13	78.2	47.34
XP_024388278.1	WP_113642733.1	33.121	157	81	4	93	245	60	196	2.75e-13	78.2	47.13
XP_024388278.1	TFG27582.1	37.342	158	70	7	95	246	39	173	2.82e-13	78.2	50.00
XP_024388278.1	EHJ82880.1	34.286	140	69	5	107	244	1	119	2.82e-13	75.9	52.14
XP_024388278.1	WP_082867900.1	28.571	196	101	4	65	251	28	193	2.97e-13	79.0	41.84
XP_024388278.1	WP_079830756.1	39.623	106	52	3	93	198	39	132	3.02e-13	76.3	58.49
XP_024388278.1	WP_053237726.1	33.758	157	84	4	95	251	42	178	3.08e-13	77.8	49.68
XP_024388278.1	WP_130517645.1	29.000	200	90	6	48	242	13	165	3.24e-13	77.8	42.00
XP_024388278.1	WP_079838555.1	39.623	106	52	3	93	198	39	132	3.31e-13	75.9	58.49
XP_024388278.1	EBU8756736.1	40.000	105	51	3	93	197	39	131	3.43e-13	75.9	59.05
XP_024388278.1	WP_078351756.1	34.591	159	75	6	93	249	39	170	3.44e-13	79.3	50.31
XP_024388278.1	WP_084793954.1	34.395	157	87	4	89	245	52	192	3.51e-13	77.8	49.68
XP_024388278.1	OLF10408.1	33.117	154	79	4	96	245	62	195	3.90e-13	77.8	49.35
XP_024388278.1	EPI63477.1	34.559	136	66	5	101	234	9	123	4.06e-13	75.9	52.94
XP_024388278.1	WP_130524274.1	30.939	181	101	5	85	265	29	185	4.09e-13	77.4	46.41
XP_024388278.1	ECF0221883.1	39.623	106	52	3	93	198	39	132	4.25e-13	75.9	59.43
XP_024388278.1	EBW7902503.1	34.559	136	66	5	101	234	11	125	4.44e-13	75.9	52.94
XP_024388278.1	WP_050628449.1	36.538	156	79	5	92	247	39	174	4.71e-13	77.4	47.44
XP_024388278.1	ECK3128076.1	40.000	105	51	3	93	197	39	131	4.86e-13	75.5	59.05
XP_024388278.1	WP_137093003.1	33.121	157	81	4	93	245	60	196	5.13e-13	77.4	47.13
XP_024388278.1	TAE42215.1	34.054	185	101	7	95	277	39	204	5.25e-13	77.4	47.03
XP_024388278.1	ECB6905741.1	40.594	101	48	3	88	188	34	122	5.37e-13	75.1	60.40
XP_024388278.1	WP_050638940.1	31.548	168	84	7	82	248	31	168	5.42e-13	77.0	51.19
XP_024388278.1	ECW8035306.1	35.714	140	67	5	97	234	1	119	5.48e-13	79.0	53.57
XP_024388278.1	TAF39631.1	34.054	185	101	7	95	277	39	204	5.58e-13	77.4	47.03
XP_024388278.1	CQB20812.1	40.566	106	51	3	93	198	39	132	5.64e-13	77.0	60.38
XP_024388278.1	WP_112266093.1	33.121	157	81	4	93	245	60	196	5.67e-13	77.4	47.13
XP_024388278.1	EBZ6759311.1	40.860	93	44	2	88	180	34	115	5.88e-13	75.1	62.37
XP_024388278.1	WP_083536751.1	30.625	160	94	4	88	247	36	178	6.10e-13	77.4	50.62
XP_024388278.1	WP_146734088.1	36.774	155	78	5	91	245	37	171	6.62e-13	77.0	47.74
XP_024388278.1	WP_079837786.1	40.000	105	51	3	93	197	39	131	6.93e-13	75.1	58.10
XP_024388278.1	PZQ12025.1	35.333	150	73	6	94	242	43	169	7.02e-13	77.0	50.67
XP_024388278.1	EDG4931981.1	34.559	136	66	5	101	234	18	132	7.11e-13	75.1	52.94
XP_024388278.1	EBW6083174.1	34.286	140	69	5	107	244	1	119	7.14e-13	74.7	51.43
XP_024388278.1	ECL1173844.1	38.739	111	56	3	88	198	34	132	7.29e-13	75.1	55.86
XP_024388278.1	KDU77356.1	39.623	106	52	3	93	198	39	132	7.40e-13	76.3	58.49
XP_024388278.1	WP_076279050.1	31.126	151	81	5	95	242	41	171	7.44e-13	77.0	50.33
XP_024388278.1	ATT26180.1	34.559	136	66	5	101	234	18	132	8.24e-13	75.1	52.94
XP_024388278.1	ECF0148442.1	42.222	90	41	2	88	177	34	112	8.28e-13	74.3	62.22
XP_024388278.1	WP_049796172.1	34.559	136	66	5	101	234	18	132	8.58e-13	75.1	52.94
XP_024388278.1	EBF9885231.1	43.023	86	38	2	92	177	38	112	8.66e-13	74.3	63.95
XP_024388278.1	EBW4471984.1	40.000	105	51	3	93	197	39	131	8.76e-13	74.7	59.05
XP_024388278.1	ECF0145778.1	39.623	106	52	3	88	193	34	127	8.82e-13	74.7	57.55
XP_024388278.1	EBW3221144.1	39.806	103	50	3	93	195	39	129	9.27e-13	74.7	59.22
XP_024388278.1	WP_079935713.1	35.714	140	67	5	97	234	1	119	9.98e-13	78.2	52.86
XP_024388278.1	WP_083661806.1	33.117	154	79	4	96	245	109	242	1.20e-12	77.4	49.35
XP_024388278.1	WP_106094823.1	31.325	166	89	7	86	249	36	178	1.22e-12	76.3	50.00
XP_024388278.1	WP_055223875.1	33.702	181	87	7	85	260	54	206	1.23e-12	77.0	49.72
XP_024388278.1	EAU3760772.1	34.667	150	75	5	102	249	1	129	1.27e-12	76.6	50.67
XP_024388278.1	ECQ4800334.1	34.641	153	77	5	99	249	13	144	1.29e-12	77.0	50.33
XP_024388278.1	EDE2692239.1	39.423	104	51	3	88	191	34	125	1.43e-12	73.9	57.69
XP_024388278.1	ECD1032226.1	34.559	136	66	5	101	234	18	132	1.54e-12	74.7	52.94
XP_024388278.1	EBR8829733.1	34.559	136	66	5	101	234	18	132	1.59e-12	75.5	52.94
XP_024388278.1	ECD5429077.1	42.222	90	41	2	88	177	34	112	1.60e-12	73.6	61.11
XP_024388278.1	WP_119673899.1	36.047	172	84	7	93	261	42	190	1.74e-12	75.9	47.09
XP_024388278.1	EBC9659486.1	34.559	136	66	5	101	234	18	132	1.82e-12	73.9	52.21
XP_024388278.1	XP_023622604.1	30.108	186	113	6	80	251	52	234	1.83e-12	77.0	47.85
XP_024388278.1	EAA5644039.1	36.620	142	67	5	106	245	1	121	1.91e-12	76.3	50.70
XP_024388278.1	WP_079830714.1	39.806	103	50	3	93	195	39	129	1.91e-12	73.9	58.25
XP_024388278.1	EAA0455846.1	33.571	140	70	5	107	244	1	119	2.02e-12	73.6	51.43
XP_024388278.1	WP_138077958.1	27.727	220	117	7	48	264	11	191	2.03e-12	75.9	44.09
XP_024388278.1	GAX40582.1	36.364	121	55	5	129	249	4	102	2.34e-12	73.6	54.55
XP_024388278.1	EDA4453285.1	38.947	95	47	2	86	180	32	115	2.40e-12	73.2	61.05
XP_024388278.1	WP_084612537.1	31.818	154	87	5	93	245	27	163	2.68e-12	74.7	48.70
XP_024388278.1	WP_138808450.1	34.043	141	70	5	106	244	1	120	2.72e-12	73.2	50.35
XP_024388278.1	YP_009609192.1	26.064	188	120	4	88	275	45	213	2.76e-12	75.5	40.96
XP_024388278.1	WP_074000593.1	36.496	137	64	5	97	231	1	116	2.86e-12	78.6	54.74
XP_024388278.1	EBY7536365.1	33.824	136	67	5	101	234	18	132	2.93e-12	73.6	52.21
XP_024388278.1	TQS67867.1	34.559	136	66	5	101	234	18	132	3.02e-12	75.1	52.94
XP_024388278.1	KYD59081.1	34.559	136	66	5	101	234	18	132	3.10e-12	74.7	52.94
XP_024388278.1	EAM3235146.1	38.835	103	51	3	86	188	32	122	3.20e-12	73.2	59.22
XP_024388278.1	KYD62846.1	34.559	136	66	5	101	234	18	132	3.28e-12	73.9	52.94
XP_024388278.1	WP_079840219.1	34.559	136	66	5	101	234	18	132	3.44e-12	76.6	52.94
XP_024388278.1	EDF4609811.1	40.000	105	51	3	93	197	39	131	3.45e-12	73.2	57.14
XP_024388278.1	WP_068848812.1	36.076	158	80	7	94	247	38	178	3.46e-12	75.1	51.27
XP_024388278.1	WP_084277071.1	31.138	167	85	6	83	248	44	181	3.48e-12	75.1	48.50
XP_024388278.1	EBW5989816.1	34.559	136	66	5	101	234	18	132	3.78e-12	76.3	52.94
XP_024388278.1	EDH6721804.1	39.604	101	49	3	93	193	39	127	3.85e-12	73.2	58.42
XP_024388278.1	WP_117548694.1	33.702	181	87	7	85	260	54	206	4.27e-12	75.5	49.17
XP_024388278.1	WP_046844092.1	36.842	152	71	6	93	242	42	170	4.29e-12	74.7	48.68
XP_024388278.1	PIL22979.1	30.256	195	97	5	95	251	82	275	4.48e-12	76.6	44.10
XP_024388278.1	EAZ1100149.1	34.559	136	66	5	101	234	18	132	4.63e-12	75.9	52.94
XP_024388278.1	EAP1742079.1	38.947	95	47	2	86	180	32	115	4.67e-12	72.4	60.00
XP_024388278.1	WP_011954941.1	33.117	154	86	4	94	247	40	176	4.92e-12	74.7	49.35
XP_024388278.1	OHG52047.1	33.824	136	67	5	101	234	18	132	4.96e-12	73.2	52.21
XP_024388278.1	KYE59633.1	34.559	136	66	5	101	234	18	132	4.99e-12	73.9	52.21
XP_024388278.1	EBS7212405.1	34.559	136	66	5	101	234	18	132	5.21e-12	75.5	52.94
XP_024388278.1	WP_050953184.1	34.559	136	66	5	101	234	18	132	5.23e-12	75.9	52.94
XP_024388278.1	EBJ5998088.1	39.785	93	45	2	88	180	34	115	5.24e-12	72.4	60.22
XP_024388278.1	WP_008401847.1	31.818	176	90	6	85	258	43	190	5.24e-12	75.1	47.73
XP_024388278.1	ECG2772979.1	42.045	88	40	2	93	180	39	115	5.30e-12	72.4	62.50
XP_024388278.1	WP_155299756.1	36.842	152	71	6	93	242	39	167	5.31e-12	74.3	48.68
XP_024388278.1	EBS9706596.1	38.182	110	56	3	86	195	32	129	5.43e-12	72.8	55.45
XP_024388278.1	AGC48675.1	31.818	198	109	7	45	242	13	184	5.61e-12	74.7	45.45
XP_024388278.1	KYD35569.1	34.559	136	66	5	101	234	18	132	5.62e-12	73.9	52.21
XP_024388278.1	WP_149808639.1	34.559	136	66	5	101	234	18	132	5.63e-12	74.3	52.94
XP_024388278.1	WP_111742544.1	34.559	136	66	5	101	234	18	132	5.76e-12	76.3	52.94
XP_024388278.1	ECO5088995.1	34.559	136	66	5	101	234	18	132	5.79e-12	75.9	52.94
XP_024388278.1	WP_044282552.1	31.818	198	109	7	45	242	18	189	5.82e-12	74.7	45.45
XP_024388278.1	WP_150041094.1	32.335	167	78	6	88	248	194	331	5.86e-12	76.6	44.91
XP_024388278.1	WP_140775591.1	34.559	136	66	5	101	234	18	132	5.95e-12	75.9	52.94
XP_024388278.1	EBS3949691.1	33.571	140	70	5	107	244	1	119	6.05e-12	72.4	51.43
XP_024388278.1	ECA0706370.1	34.559	136	66	5	101	234	18	132	6.38e-12	75.9	52.94
XP_024388278.1	ECW2754588.1	34.559	136	66	5	101	234	18	132	6.41e-12	75.9	52.94
XP_024388278.1	WP_062157255.1	36.184	152	72	5	93	242	42	170	6.46e-12	74.3	48.03
XP_024388278.1	EBR0872755.1	34.559	136	66	5	101	234	18	132	6.55e-12	75.1	52.94
XP_024388278.1	EBI1030659.1	34.559	136	66	5	101	234	18	132	6.61e-12	75.9	52.94
XP_024388278.1	EBN7425838.1	34.559	136	66	5	101	234	18	132	6.64e-12	75.9	52.94
XP_024388278.1	RTL14373.1	33.553	152	75	5	91	242	35	160	6.81e-12	73.9	50.00
XP_024388278.1	WP_023198602.1	34.559	136	66	5	101	234	18	132	6.86e-12	75.9	52.94
XP_024388278.1	WP_080081046.1	40.909	88	41	2	93	180	39	115	6.87e-12	72.0	62.50
XP_024388278.1	WP_079778780.1	34.559	136	66	5	101	234	18	132	6.96e-12	75.9	52.94
XP_024388278.1	EBQ2454506.1	39.394	99	48	3	93	191	39	125	6.99e-12	72.0	58.59
XP_024388278.1	WP_050960534.1	34.559	136	66	5	101	234	18	132	7.00e-12	75.5	52.94
XP_024388278.1	EBK8684530.1	34.559	136	66	5	101	234	18	132	7.15e-12	75.9	52.94
XP_024388278.1	KYD47311.1	34.559	136	66	5	101	234	18	132	7.22e-12	73.6	52.21
XP_024388278.1	EBW5356984.1	39.796	98	47	3	93	190	39	124	7.32e-12	72.0	59.18
XP_024388278.1	ALN83448.1	35.333	150	72	6	95	242	40	166	7.42e-12	73.9	46.67
XP_024388278.1	WP_050958010.1	34.559	136	66	5	101	234	18	132	7.48e-12	75.1	52.94
XP_024388278.1	WP_050943499.1	34.559	136	66	5	101	234	18	132	7.51e-12	75.5	52.94
XP_024388278.1	WP_050958953.1	34.559	136	66	5	101	234	18	132	7.59e-12	75.5	52.94
XP_024388278.1	WP_031302788.1	34.559	136	66	5	101	234	18	132	7.61e-12	75.1	52.94
XP_024388278.1	BAZ16479.1	34.194	155	83	5	95	246	19	157	7.67e-12	73.9	48.39
XP_024388278.1	WP_079955141.1	39.394	99	48	3	93	191	39	125	7.69e-12	72.0	58.59
XP_024388278.1	WP_050962051.1	34.559	136	66	5	101	234	18	132	7.77e-12	75.5	52.94
XP_024388278.1	ECB9840509.1	34.559	136	66	5	101	234	18	132	8.09e-12	75.5	52.94
XP_024388278.1	ECD7623917.1	34.559	136	66	5	101	234	18	132	8.16e-12	75.5	52.94
XP_024388278.1	PXT75030.1	33.824	136	67	5	101	234	18	132	8.39e-12	72.8	52.21
XP_024388278.1	WP_050957727.1	34.559	136	66	5	101	234	18	132	8.41e-12	75.5	52.94
XP_024388278.1	ECC8925071.1	42.353	85	38	2	93	177	39	112	8.64e-12	71.6	62.35
XP_024388278.1	XP_020045446.1	31.132	212	114	9	76	264	41	243	8.82e-12	75.1	46.23
XP_024388278.1	PSR25228.1	33.146	178	95	7	72	245	22	179	8.83e-12	73.9	46.63
XP_024388278.1	WP_149255214.1	33.775	151	82	4	95	242	39	174	9.48e-12	73.9	48.34
XP_024388278.1	TAE85354.1	38.312	154	74	8	95	246	39	173	9.55e-12	73.9	50.65
XP_024388278.1	EDD8778987.1	34.559	136	66	5	101	234	815	929	9.61e-12	77.0	52.94
XP_024388278.1	ECD2758804.1	33.824	136	67	5	101	234	18	132	9.71e-12	72.8	52.21
XP_024388278.1	EBF7313092.1	38.235	102	51	3	101	202	18	107	9.80e-12	71.6	58.82
XP_024388278.1	TAF37091.1	38.312	154	74	8	95	246	39	173	9.82e-12	73.9	50.65
XP_024388278.1	WP_146719776.1	30.366	191	98	7	64	245	8	172	9.98e-12	73.6	46.07
XP_024388278.1	SUF81713.1	34.559	136	66	5	101	234	103	217	1.00e-11	74.3	52.94
XP_024388278.1	EBS2784183.1	33.835	133	65	5	104	234	1	112	1.03e-11	72.0	52.63
XP_024388278.1	EBX3176390.1	38.235	102	51	3	101	202	18	107	1.03e-11	71.6	58.82
XP_024388278.1	WP_148650131.1	35.333	150	72	6	95	242	53	179	1.03e-11	73.9	46.67
XP_024388278.1	ECY4119943.1	43.529	85	37	2	93	177	39	112	1.07e-11	71.2	62.35
XP_024388278.1	EBS4069779.1	38.235	102	51	3	101	202	18	107	1.15e-11	71.2	58.82
XP_024388278.1	ECW8035576.1	42.353	85	38	2	93	177	39	112	1.18e-11	71.2	62.35
XP_024388278.1	EDH9655069.1	42.353	85	38	2	93	177	39	112	1.19e-11	71.2	62.35
XP_024388278.1	ECI7967064.1	38.235	102	51	3	101	202	18	107	1.19e-11	71.2	58.82
XP_024388278.1	EBU8380815.1	38.235	102	51	3	101	202	18	107	1.20e-11	71.2	58.82
XP_024388278.1	ECH0309663.1	38.462	104	52	3	88	191	34	125	1.21e-11	71.6	55.77
XP_024388278.1	WP_145211615.1	31.522	184	92	7	95	264	50	213	1.23e-11	73.9	47.28
XP_024388278.1	WP_095075065.1	34.503	171	84	6	78	245	20	165	1.26e-11	73.6	45.61
XP_024388278.1	WP_091299796.1	33.113	151	83	5	96	245	60	193	1.26e-11	73.6	49.67
XP_024388278.1	WP_080206958.1	38.235	102	51	3	101	202	18	107	1.28e-11	71.2	58.82
XP_024388278.1	WP_116696792.1	33.824	136	67	5	101	234	18	132	1.30e-11	75.1	52.21
XP_024388278.1	EBX0278356.1	33.835	133	65	5	101	231	18	129	1.35e-11	71.6	53.38
XP_024388278.1	EBG0215995.1	40.909	88	41	2	93	180	39	115	1.41e-11	71.2	62.50
XP_024388278.1	EDH9280918.1	38.235	102	51	3	101	202	18	107	1.44e-11	71.2	58.82
XP_024388278.1	EBM5119928.1	40.909	88	41	2	93	180	39	115	1.45e-11	71.2	62.50
XP_024388278.1	WP_058978112.1	36.184	152	72	6	93	242	42	170	1.48e-11	73.2	48.68
XP_024388278.1	ECF3751558.1	38.235	102	51	3	101	202	18	107	1.50e-11	71.2	58.82
XP_024388278.1	WP_111478730.1	27.397	219	119	6	48	264	11	191	1.52e-11	73.6	44.29
XP_024388278.1	EDH6413639.1	33.824	136	67	5	101	234	18	132	1.52e-11	71.6	52.21
XP_024388278.1	WP_095501178.1	34.559	136	66	5	101	234	18	132	1.55e-11	74.7	52.94
XP_024388278.1	EBF4916394.1	34.091	132	64	5	105	234	1	111	1.58e-11	71.2	52.27
XP_024388278.1	WP_074954054.1	36.000	150	75	5	93	242	59	187	1.63e-11	73.6	48.00
XP_024388278.1	EBK0283813.1	34.586	133	64	5	101	231	18	129	1.63e-11	71.2	52.63
XP_024388278.1	EBI8260768.1	40.909	88	41	2	93	180	39	115	1.68e-11	70.9	62.50
XP_024388278.1	WP_151117942.1	33.835	133	65	5	101	231	18	129	1.77e-11	71.2	53.38
XP_024388278.1	WP_137852612.1	31.868	182	94	7	83	260	29	184	1.77e-11	72.8	48.35
XP_024388278.1	WP_015709404.1	33.125	160	86	5	93	252	39	177	1.78e-11	72.8	46.88
XP_024388278.1	EDH1620284.1	33.824	136	67	5	101	234	18	132	1.81e-11	74.7	52.94
XP_024388278.1	XP_010756348.1	28.000	200	101	6	70	251	47	221	1.82e-11	73.9	45.00
XP_024388278.1	EAB9480482.1	33.824	136	67	5	101	234	11	125	1.84e-11	72.0	52.21
XP_024388278.1	ECH6760154.1	42.353	85	38	2	93	177	39	112	1.85e-11	70.5	62.35
XP_024388278.1	PWV82317.1	32.903	155	78	5	96	245	38	171	1.86e-11	72.4	48.39
XP_024388278.1	ECE7235833.1	42.353	85	38	2	93	177	39	112	1.87e-11	70.5	62.35
XP_024388278.1	EDA0856176.1	33.103	145	74	5	107	249	1	124	1.88e-11	71.2	49.66
XP_024388278.1	ECI7398770.1	33.824	136	67	5	101	234	7	121	1.88e-11	72.0	52.21
XP_024388278.1	OLF07629.1	32.558	172	96	6	77	245	38	192	1.93e-11	73.2	47.09
XP_024388278.1	KWS05314.1	36.000	150	71	7	95	242	40	166	1.97e-11	72.8	48.00
XP_024388278.1	WP_138891245.1	32.895	152	86	4	95	246	39	174	2.03e-11	73.2	49.34
XP_024388278.1	WP_084735302.1	32.558	172	96	6	77	245	30	184	2.04e-11	72.8	47.09
XP_024388278.1	EBQ6684521.1	39.604	101	49	3	93	193	39	127	2.04e-11	70.9	57.43
XP_024388278.1	EAT4463249.1	33.571	140	70	5	101	238	18	136	2.05e-11	74.3	52.14
XP_024388278.1	TDV50963.1	30.968	155	83	4	95	245	36	170	2.07e-11	72.4	47.74
XP_024388278.1	EDL3567474.1	40.909	88	41	2	88	175	34	110	2.15e-11	70.5	61.36
XP_024388278.1	WP_151351382.1	34.559	136	66	5	101	234	18	132	2.17e-11	74.3	52.94
XP_024388278.1	WP_135538113.1	31.429	175	97	6	95	266	39	193	2.26e-11	72.8	47.43
XP_024388278.1	EBX4868932.1	33.824	136	67	5	101	234	11	125	2.27e-11	71.2	52.21
XP_024388278.1	VTT96458.1	36.184	152	76	6	94	245	41	171	2.28e-11	72.8	48.68
XP_024388278.1	MVF12261.1	35.220	159	73	7	95	247	39	173	2.29e-11	72.8	49.69
XP_024388278.1	ECV1745493.1	34.351	131	63	5	101	229	18	127	2.30e-11	70.9	52.67
XP_024388278.1	WP_133904173.1	30.968	155	83	4	95	245	56	190	2.31e-11	72.8	47.74
XP_024388278.1	WP_091801162.1	32.903	155	78	5	96	245	63	196	2.31e-11	72.8	48.39
XP_024388278.1	KSB77773.1	41.667	84	38	2	92	175	38	110	2.36e-11	70.5	63.10
XP_024388278.1	OPR44791.1	34.821	112	61	3	101	212	18	117	2.37e-11	70.9	57.14
XP_024388278.1	ECY4119891.1	40.000	90	43	2	88	177	34	112	2.40e-11	70.5	60.00
XP_024388278.1	ASR38840.1	32.903	155	78	5	96	245	57	190	2.43e-11	72.8	48.39
XP_024388278.1	WP_015178308.1	37.419	155	76	8	95	247	39	174	2.45e-11	72.8	51.61
XP_024388278.1	WP_141325556.1	35.333	150	76	5	93	242	59	187	2.54e-11	72.8	48.00
XP_024388278.1	WP_151253714.1	34.559	136	66	5	101	234	18	132	2.55e-11	73.6	52.21
XP_024388278.1	EBV8824648.1	33.824	136	67	5	101	234	18	132	2.56e-11	70.9	52.21
XP_024388278.1	WP_086780380.1	32.051	156	82	4	94	245	56	191	2.57e-11	72.4	46.79
XP_024388278.1	WP_153019069.1	35.333	150	72	6	95	242	53	179	2.65e-11	72.8	46.67
XP_024388278.1	WP_094889157.1	38.235	102	51	3	101	202	18	107	2.66e-11	70.1	57.84
XP_024388278.1	WP_152670246.1	35.333	150	72	6	95	242	53	179	2.70e-11	72.8	48.00
XP_024388278.1	PVF95265.1	35.152	165	94	4	90	249	66	222	2.73e-11	73.6	50.91
XP_024388278.1	XP_011435987.1	33.117	154	80	6	104	247	36	176	2.74e-11	72.8	51.95
XP_024388278.1	EAY7199573.1	38.235	102	51	3	101	202	18	107	2.82e-11	70.5	57.84
XP_024388278.1	ECI1616785.1	39.773	88	42	2	93	180	39	115	2.83e-11	70.1	62.50
XP_024388278.1	EBU1155712.1	39.394	99	48	3	93	191	39	125	2.84e-11	70.5	57.58
XP_024388278.1	WP_098512245.1	31.788	151	84	5	96	245	63	195	2.94e-11	72.4	48.34
XP_024388278.1	EBP5079718.1	38.235	102	51	3	101	202	18	107	2.96e-11	70.1	57.84
XP_024388278.1	EBV8834864.1	33.824	136	67	5	101	234	18	132	2.99e-11	71.6	52.21
XP_024388278.1	EBS4256231.1	41.176	85	39	2	93	177	39	112	3.01e-11	70.1	62.35
XP_024388278.1	ECB3547662.1	38.235	102	51	3	101	202	18	107	3.02e-11	70.1	57.84
XP_024388278.1	PFG48151.1	31.788	151	84	5	96	245	37	169	3.03e-11	72.0	48.34
XP_024388278.1	WP_112279853.1	32.468	154	80	5	96	245	63	196	3.05e-11	72.4	48.05
XP_024388278.1	PXR23350.1	33.824	136	67	5	101	234	18	132	3.06e-11	72.8	52.21
XP_024388278.1	EBY8247955.1	33.824	136	67	5	101	234	18	132	3.10e-11	71.6	52.21
XP_024388278.1	EBP5129308.1	38.235	102	51	3	101	202	18	107	3.13e-11	70.1	57.84
XP_024388278.1	WP_031619765.1	38.235	102	51	3	101	202	18	107	3.14e-11	70.1	57.84
XP_024388278.1	EDL3544048.1	39.773	88	42	2	93	180	39	115	3.17e-11	70.1	62.50
XP_024388278.1	EBU9352168.1	33.824	136	67	5	101	234	18	132	3.20e-11	73.9	52.21
XP_024388278.1	WP_079936748.1	37.864	103	52	3	88	190	34	124	3.21e-11	70.5	56.31
XP_024388278.1	WP_079823020.1	38.235	102	51	3	101	202	18	107	3.21e-11	70.1	57.84
XP_024388278.1	EBV2589583.1	33.824	136	67	5	101	234	18	132	3.25e-11	71.2	52.21
XP_024388278.1	EAY2563714.1	33.824	136	67	5	101	234	18	132	3.35e-11	73.6	52.21
XP_024388278.1	WP_056109375.1	34.667	150	73	6	95	242	40	166	3.52e-11	72.0	46.00
XP_024388278.1	EBP6365237.1	38.235	102	51	3	101	202	18	107	3.57e-11	70.1	57.84
XP_024388278.1	ECK8688852.1	38.235	102	51	3	101	202	18	107	3.63e-11	70.1	57.84
XP_024388278.1	WP_031606916.1	33.824	136	67	5	101	234	18	132	3.70e-11	73.9	52.21
XP_024388278.1	APH87050.1	33.824	136	67	5	101	234	18	132	3.70e-11	73.9	52.21
XP_024388278.1	EBP5617313.1	38.235	102	51	3	101	202	18	107	3.75e-11	69.7	57.84
XP_024388278.1	EBC2707814.1	33.824	136	67	5	101	234	18	132	3.77e-11	73.6	52.21
XP_024388278.1	WP_046716600.1	35.333	150	76	5	93	242	59	187	3.78e-11	72.4	48.00
XP_024388278.1	EAC1193152.1	38.235	102	51	3	101	202	18	107	3.80e-11	70.1	57.84
XP_024388278.1	EAA6834441.1	33.824	136	67	5	101	234	18	132	3.98e-11	73.6	52.21
XP_024388278.1	EAX2406663.1	33.824	136	67	5	101	234	18	132	4.04e-11	73.6	52.21
XP_024388278.1	TGD37835.1	34.559	136	66	5	101	234	409	523	4.10e-11	74.7	52.94
XP_024388278.1	EBZ2822291.1	33.824	136	67	5	101	234	18	132	4.15e-11	73.6	52.21
XP_024388278.1	ECB4261343.1	33.824	136	67	5	101	234	18	132	4.15e-11	70.9	52.21
XP_024388278.1	WP_079830793.1	38.235	102	51	3	101	202	18	107	4.18e-11	69.7	57.84
XP_024388278.1	EHY70857.1	31.507	146	73	6	93	234	39	161	4.19e-11	71.2	50.68
XP_024388278.1	EAR3286382.1	33.824	136	67	5	101	234	18	132	4.20e-11	71.2	52.21
XP_024388278.1	WP_023454974.1	37.838	148	76	4	95	242	39	170	4.20e-11	72.0	49.32
XP_024388278.1	EBA3398991.1	33.824	136	67	5	101	234	18	132	4.22e-11	73.6	52.21
XP_024388278.1	EAR6585855.1	33.824	136	67	5	101	234	18	132	4.23e-11	73.6	52.21
XP_024388278.1	ECM7381539.1	33.824	136	67	5	101	234	18	132	4.23e-11	70.5	52.21
XP_024388278.1	EBE0026467.1	33.824	136	67	5	101	234	18	132	4.39e-11	73.6	52.21
XP_024388278.1	OHN74268.1	33.824	136	67	5	101	234	18	132	4.40e-11	73.6	52.21
XP_024388278.1	EBY8112713.1	38.710	93	46	2	88	180	34	115	4.40e-11	69.7	60.22
XP_024388278.1	WP_045719385.1	38.710	93	46	2	88	180	34	115	4.49e-11	69.7	59.14
XP_024388278.1	EAA6538982.1	33.824	136	67	5	101	234	18	132	4.51e-11	70.9	52.21
XP_024388278.1	ECV7128247.1	38.710	93	46	2	88	180	34	115	4.52e-11	69.7	59.14
XP_024388278.1	ECS9113253.1	33.824	136	67	5	101	234	18	132	4.56e-11	71.2	52.21
XP_024388278.1	KAA0418848.1	33.824	136	67	5	101	234	18	132	4.57e-11	71.2	52.21
XP_024388278.1	EAA3710706.1	33.824	136	67	5	101	234	18	132	4.62e-11	70.9	52.21
XP_024388278.1	EAY6870451.1	33.824	136	67	5	101	234	18	132	4.75e-11	71.2	52.21
XP_024388278.1	EBL5677115.1	33.824	136	67	5	101	234	18	132	4.75e-11	71.2	52.21
XP_024388278.1	EBP7333622.1	33.824	136	67	5	101	234	18	132	4.77e-11	73.2	52.21
XP_024388278.1	ECD4785354.1	38.776	98	48	3	93	190	39	124	4.86e-11	69.7	58.16
XP_024388278.1	EAV3270901.1	33.824	136	67	5	101	234	18	132	4.89e-11	71.2	52.21
XP_024388278.1	EBZ2223045.1	33.824	136	67	5	101	234	18	132	4.95e-11	71.2	52.21
XP_024388278.1	ECS1523667.1	33.824	136	67	5	101	234	18	132	4.95e-11	70.9	52.21
XP_024388278.1	ECF0840474.1	38.614	101	50	3	88	188	34	122	4.98e-11	69.7	58.42
XP_024388278.1	EDD6445611.1	38.614	101	50	3	88	188	34	122	5.06e-11	69.7	58.42
XP_024388278.1	EBV5356120.1	33.824	136	67	5	101	234	18	132	5.08e-11	71.6	52.21
XP_024388278.1	ECA3872903.1	33.835	133	65	5	101	231	18	129	5.11e-11	70.1	53.38
XP_024388278.1	EAX7666866.1	33.824	136	67	5	101	234	18	132	5.26e-11	73.2	52.21
XP_024388278.1	WP_080187645.1	41.176	85	39	2	93	177	39	112	5.30e-11	69.3	61.18
XP_024388278.1	EBW2272495.1	33.824	136	67	5	101	234	18	132	5.51e-11	70.5	52.21
XP_024388278.1	WP_080234440.1	41.176	85	39	2	93	177	39	112	5.60e-11	69.3	61.18
XP_024388278.1	EAA6731156.1	33.824	136	67	5	101	234	18	132	5.60e-11	73.2	52.21
XP_024388278.1	OSJ41727.1	33.824	136	67	5	101	234	15	129	5.61e-11	70.9	52.21
XP_024388278.1	TBS23814.1	33.824	136	67	5	101	234	18	132	5.63e-11	71.2	52.21
XP_024388278.1	EBE8460557.1	38.710	93	46	2	88	180	34	115	5.64e-11	69.7	58.06
XP_024388278.1	WP_080185462.1	33.824	136	67	5	101	234	18	132	5.65e-11	73.2	52.21
XP_024388278.1	EDA9150595.1	34.559	136	66	5	101	234	18	132	5.71e-11	73.2	52.21
XP_024388278.1	EBX3063722.1	33.824	136	67	5	101	234	18	132	6.03e-11	71.6	52.21
XP_024388278.1	TBS38491.1	33.824	136	67	5	101	234	18	132	6.16e-11	71.2	52.21
XP_024388278.1	EBE8460912.1	38.710	93	46	2	88	180	34	115	6.22e-11	69.3	58.06
XP_024388278.1	ECQ2591685.1	34.559	136	66	5	101	234	18	132	6.22e-11	73.2	52.21
XP_024388278.1	WP_116174545.1	30.178	169	93	5	93	256	50	198	6.37e-11	71.6	46.75
XP_024388278.1	WP_021293806.1	41.176	85	39	2	93	177	39	112	6.41e-11	69.3	61.18
XP_024388278.1	ECH6760331.1	41.111	90	42	2	88	177	34	112	6.75e-11	68.9	58.89
XP_024388278.1	WP_086819599.1	28.571	203	102	7	47	245	32	195	6.86e-11	71.2	43.84
XP_024388278.1	WP_100334775.1	31.609	174	94	5	95	264	39	191	6.98e-11	71.6	48.28
XP_024388278.1	EBY3071357.1	33.824	136	67	5	101	234	18	132	6.99e-11	71.2	52.21
XP_024388278.1	EBZ6990185.1	33.824	136	67	5	101	234	18	132	7.03e-11	71.2	52.21
XP_024388278.1	EBU9177194.1	33.824	136	67	5	101	234	18	132	7.03e-11	71.2	52.21
XP_024388278.1	KYD35759.1	33.824	136	67	5	101	234	18	132	7.30e-11	70.9	52.21
XP_024388278.1	ECR8574543.1	34.559	136	66	5	101	234	409	523	7.36e-11	74.3	52.94
XP_024388278.1	ECC8923635.1	40.476	84	39	2	92	175	38	110	7.47e-11	68.9	63.10
XP_024388278.1	WP_091621389.1	31.788	151	84	5	96	245	66	198	7.56e-11	71.6	47.02
XP_024388278.1	ADG69190.1	34.810	158	82	7	94	247	48	188	7.56e-11	71.6	50.00
XP_024388278.1	WP_137814275.1	32.738	168	88	5	95	257	54	201	7.65e-11	71.2	47.02
XP_024388278.1	WP_077998022.1	33.824	136	67	5	101	234	796	910	7.68e-11	74.3	52.21
XP_024388278.1	WP_149801333.1	33.824	136	67	5	101	234	18	132	7.75e-11	71.2	52.21
XP_024388278.1	EBZ9928655.1	33.824	136	67	5	101	234	18	132	7.76e-11	71.2	52.21
XP_024388278.1	ECK8890539.1	33.824	136	67	5	101	234	18	132	7.76e-11	72.8	52.21
XP_024388278.1	GDY31199.1	32.738	168	88	5	95	257	47	194	7.82e-11	71.2	47.02
XP_024388278.1	EAC0268281.1	33.824	136	67	5	101	234	18	132	8.15e-11	72.8	52.94
XP_024388278.1	WP_041403845.1	34.810	158	82	7	94	247	38	178	8.30e-11	71.2	50.00
XP_024388278.1	TYM90532.1	33.824	136	67	5	101	234	18	132	8.37e-11	72.0	52.21
XP_024388278.1	WP_110514898.1	32.836	201	94	10	49	247	12	173	8.47e-11	71.2	46.27
XP_024388278.1	WP_096411555.1	34.868	152	70	7	95	242	53	179	8.62e-11	71.2	47.37
XP_024388278.1	WP_042848384.1	38.614	101	50	3	88	188	34	122	8.86e-11	68.9	57.43
XP_024388278.1	WP_139024921.1	34.615	156	82	5	92	247	39	174	9.17e-11	70.9	47.44
XP_024388278.1	TYN09261.1	33.824	136	67	5	101	234	18	132	9.47e-11	71.2	52.21
XP_024388278.1	ECI0985594.1	39.773	88	42	2	93	180	39	115	9.60e-11	68.9	60.23
XP_024388278.1	EBT9226883.1	34.932	146	72	5	106	249	1	125	9.73e-11	71.6	50.00
XP_024388278.1	WP_120087613.1	33.333	156	81	5	93	245	87	222	9.73e-11	71.6	50.00
XP_024388278.1	REH50010.1	30.178	169	93	5	93	256	59	207	9.76e-11	71.2	46.75
XP_024388278.1	KAA9845888.1	37.255	102	52	3	101	202	18	107	9.77e-11	68.9	57.84
XP_024388278.1	EBV3838072.1	40.000	90	43	2	88	177	34	112	1.03e-10	68.6	58.89
XP_024388278.1	EAA9397064.1	33.824	136	67	5	101	234	18	132	1.03e-10	70.9	52.21
XP_024388278.1	ECG3598903.1	33.824	136	67	5	101	234	18	132	1.03e-10	71.2	52.21
XP_024388278.1	EBO2401461.1	33.824	136	67	5	101	234	18	132	1.05e-10	70.9	52.21
XP_024388278.1	WP_139814438.1	33.824	136	67	5	101	234	8	122	1.05e-10	72.0	52.21
XP_024388278.1	EAX4546975.1	33.824	136	67	5	101	234	18	132	1.06e-10	71.2	52.21
XP_024388278.1	EBX8951203.1	33.824	136	67	5	101	234	18	132	1.07e-10	71.2	52.21
XP_024388278.1	EBG0809092.1	33.824	136	67	5	101	234	18	132	1.08e-10	71.2	52.21
XP_024388278.1	EAB5928575.1	33.824	136	67	5	101	234	409	523	1.08e-10	73.9	52.94
XP_024388278.1	WP_050942987.1	33.824	136	67	5	101	234	18	132	1.09e-10	72.0	52.21
XP_024388278.1	EAU3265003.1	33.824	136	67	5	101	234	18	132	1.09e-10	72.0	52.21
XP_024388278.1	WP_080104423.1	33.824	136	67	5	101	234	18	132	1.09e-10	72.0	52.21
XP_024388278.1	EBV2209417.1	33.824	136	67	5	101	234	18	132	1.09e-10	71.2	52.21
XP_024388278.1	WP_080219725.1	37.624	101	51	3	101	201	18	106	1.10e-10	68.6	58.42
XP_024388278.1	VUF99848.1	33.824	136	67	5	101	234	18	132	1.10e-10	71.2	52.21
XP_024388278.1	EAT3458985.1	33.824	136	67	5	101	234	18	132	1.10e-10	71.2	52.21
XP_024388278.1	EBF4861240.1	33.824	136	67	5	101	234	7	121	1.10e-10	72.4	52.21
XP_024388278.1	WP_085438641.1	33.824	136	67	5	101	234	8	122	1.10e-10	72.4	52.21
XP_024388278.1	EBY2575267.1	33.824	136	67	5	101	234	409	523	1.10e-10	73.9	52.94
XP_024388278.1	EAN0002539.1	33.824	136	67	5	101	234	18	132	1.12e-10	72.0	52.21
XP_024388278.1	WP_050959859.1	33.824	136	67	5	101	234	18	132	1.12e-10	72.0	52.21
XP_024388278.1	WP_149022495.1	33.824	136	67	5	101	234	15	129	1.12e-10	72.4	52.21
XP_024388278.1	EBF9539439.1	33.824	136	67	5	101	234	18	132	1.13e-10	72.4	52.21
XP_024388278.1	EBS9450141.1	39.773	88	42	2	93	180	39	115	1.15e-10	68.6	60.23
XP_024388278.1	ECQ1534798.1	33.824	136	67	5	101	234	18	132	1.15e-10	71.2	52.21
XP_024388278.1	EAN0282208.1	33.824	136	67	5	101	234	18	132	1.15e-10	72.0	52.21
XP_024388278.1	EAN4620288.1	33.824	136	67	5	101	234	18	132	1.15e-10	72.0	52.21
XP_024388278.1	EBL1931797.1	33.824	136	67	5	101	234	18	132	1.16e-10	72.0	52.21
XP_024388278.1	WP_050953763.1	33.824	136	67	5	101	234	18	132	1.16e-10	72.0	52.21
XP_024388278.1	WP_095112606.1	33.824	136	67	5	101	234	18	132	1.17e-10	71.2	52.21
XP_024388278.1	WP_081900093.1	28.079	203	103	7	47	245	31	194	1.17e-10	70.9	44.33
XP_024388278.1	WP_033566958.1	33.824	136	67	5	101	234	18	132	1.19e-10	72.0	52.21
XP_024388278.1	EAB2599687.1	33.824	136	67	5	101	234	18	132	1.19e-10	72.0	52.21
XP_024388278.1	RSM01549.1	30.000	160	104	2	92	251	36	187	1.20e-10	71.2	45.00
XP_024388278.1	OSJ64035.1	33.824	136	67	5	101	234	11	125	1.21e-10	72.0	52.21
XP_024388278.1	WP_079847242.1	33.824	136	67	5	101	234	18	132	1.21e-10	72.0	52.21
XP_024388278.1	EBV0775363.1	33.824	136	67	5	101	234	18	132	1.22e-10	70.9	52.21
XP_024388278.1	WP_144746328.1	32.237	152	85	5	95	245	62	196	1.22e-10	70.9	50.00
XP_024388278.1	OSJ66437.1	33.824	136	67	5	101	234	20	134	1.23e-10	72.4	52.21
XP_024388278.1	WP_050949624.1	33.824	136	67	5	101	234	18	132	1.24e-10	71.6	52.21
XP_024388278.1	EAU4839413.1	33.824	136	67	5	101	234	18	132	1.24e-10	71.6	52.21
XP_024388278.1	EBO2822736.1	33.824	136	67	5	101	234	18	132	1.24e-10	71.6	52.21
XP_024388278.1	WP_119778255.1	32.704	159	94	4	95	252	39	185	1.25e-10	70.9	47.17
XP_024388278.1	WP_149144325.1	33.824	136	67	5	101	234	18	132	1.25e-10	70.9	52.21
XP_024388278.1	KYE35520.1	33.824	136	67	5	101	234	18	132	1.25e-10	70.1	51.47
XP_024388278.1	EBL1003782.1	33.824	136	67	5	101	234	18	132	1.25e-10	70.9	52.21
XP_024388278.1	EBL2859213.1	33.824	136	67	5	101	234	18	132	1.25e-10	71.2	52.21
XP_024388278.1	ECI0985572.1	39.773	88	42	2	93	180	39	115	1.26e-10	68.6	60.23
XP_024388278.1	EBN1417873.1	33.824	136	67	5	101	234	18	132	1.27e-10	72.4	52.21
XP_024388278.1	EAB4636412.1	33.824	136	67	5	101	234	18	132	1.28e-10	72.0	52.21
XP_024388278.1	EAN2806171.1	33.824	136	67	5	101	234	18	132	1.28e-10	72.0	52.21
XP_024388278.1	EAA0509875.1	33.824	136	67	5	101	234	18	132	1.28e-10	72.0	52.21
XP_024388278.1	EAX1146444.1	33.824	136	67	5	101	234	18	132	1.29e-10	70.9	52.21
XP_024388278.1	WP_133848773.1	34.667	150	82	5	96	245	29	162	1.30e-10	69.7	49.33
XP_024388278.1	ECC3836984.1	33.824	136	67	5	101	234	18	132	1.31e-10	70.9	52.21
XP_024388278.1	EAA4491388.1	33.824	136	67	5	101	234	18	132	1.32e-10	70.9	52.21
XP_024388278.1	EAB2459179.1	33.824	136	67	5	101	234	18	132	1.32e-10	72.0	52.21
XP_024388278.1	WP_080624750.1	33.824	136	67	5	101	234	18	132	1.32e-10	72.0	52.21
XP_024388278.1	WP_072475178.1	33.775	151	81	5	96	245	84	216	1.32e-10	71.2	47.68
XP_024388278.1	CCE08232.1	34.615	156	82	5	92	247	50	185	1.32e-10	70.9	47.44
XP_024388278.1	EBD1005497.1	33.824	136	67	5	101	234	18	132	1.34e-10	72.0	52.21
XP_024388278.1	WP_050937754.1	33.824	136	67	5	101	234	18	132	1.34e-10	72.0	52.21
XP_024388278.1	EAB4732991.1	33.824	136	67	5	101	234	18	132	1.34e-10	72.0	52.21
XP_024388278.1	EAR0073090.1	33.824	136	67	5	101	234	18	132	1.34e-10	72.0	52.21
XP_024388278.1	SUH15280.1	38.235	102	51	3	101	202	103	192	1.34e-10	71.2	58.82
XP_024388278.1	EAM9425230.1	33.824	136	67	5	101	234	18	132	1.35e-10	71.6	52.21
XP_024388278.1	EAN1434116.1	33.824	136	67	5	101	234	18	132	1.35e-10	71.6	52.21
XP_024388278.1	WP_050956256.1	33.824	136	67	5	101	234	18	132	1.36e-10	71.6	52.21
XP_024388278.1	EAW0728281.1	33.824	136	67	5	101	234	18	132	1.36e-10	71.6	52.21
XP_024388278.1	WP_050956406.1	33.824	136	67	5	101	234	18	132	1.36e-10	72.0	52.21
XP_024388278.1	EAB4491895.1	33.824	136	67	5	101	234	18	132	1.36e-10	72.0	52.21
XP_024388278.1	EBV3511068.1	33.824	136	67	5	101	234	18	132	1.36e-10	70.9	52.21
XP_024388278.1	WP_088318642.1	34.568	162	94	4	86	247	28	177	1.37e-10	70.9	45.68
XP_024388278.1	EDK0571625.1	39.583	96	46	3	93	188	39	122	1.37e-10	68.6	58.33
XP_024388278.1	EAB3797941.1	33.824	136	67	5	101	234	18	132	1.39e-10	71.6	52.21
XP_024388278.1	WP_046333719.1	33.824	136	67	5	101	234	18	132	1.39e-10	71.6	52.21
XP_024388278.1	EAN8260181.1	33.824	136	67	5	101	234	18	132	1.39e-10	71.6	52.21
XP_024388278.1	EBO4916313.1	33.824	136	67	5	101	234	18	132	1.39e-10	71.6	52.21
XP_024388278.1	WP_037333577.1	33.113	151	82	5	96	245	67	199	1.40e-10	70.9	48.34
XP_024388278.1	WP_006566292.1	28.144	167	89	5	82	248	30	165	1.40e-10	70.5	46.11
XP_024388278.1	EAZ6463526.1	33.824	136	67	5	101	234	18	132	1.40e-10	72.0	52.21
XP_024388278.1	ECZ5333921.1	33.824	136	67	5	101	234	18	132	1.40e-10	72.0	52.21
XP_024388278.1	MBK04751.1	28.662	157	91	4	86	242	37	172	1.40e-10	70.5	47.77
XP_024388278.1	WP_050963818.1	33.824	136	67	5	101	234	18	132	1.41e-10	71.6	52.21
XP_024388278.1	ECZ3364119.1	33.824	136	67	5	101	234	18	132	1.43e-10	71.6	52.21
XP_024388278.1	WP_050953679.1	33.824	136	67	5	101	234	18	132	1.43e-10	71.6	52.21
XP_024388278.1	EBG5940392.1	33.824	136	67	5	101	234	18	132	1.43e-10	71.2	52.21
XP_024388278.1	EAP0095464.1	33.824	136	67	5	101	234	18	132	1.44e-10	71.6	52.21
XP_024388278.1	WP_050954795.1	33.824	136	67	5	101	234	18	132	1.44e-10	71.6	52.21
XP_024388278.1	WP_097369779.1	33.824	136	67	5	101	234	18	132	1.44e-10	72.0	52.21
XP_024388278.1	WP_079733233.1	33.824	136	67	5	101	234	18	132	1.44e-10	72.0	52.21
XP_024388278.1	WP_050935651.1	33.824	136	67	5	101	234	18	132	1.44e-10	71.6	52.21
XP_024388278.1	EBR1049195.1	33.824	136	67	5	101	234	18	132	1.45e-10	72.0	52.21
XP_024388278.1	WP_057524036.1	33.824	136	67	5	101	234	18	132	1.45e-10	72.0	52.21
XP_024388278.1	EBY7965828.1	33.824	136	67	5	101	234	18	132	1.45e-10	72.0	52.21
XP_024388278.1	EBE7798498.1	33.824	136	67	5	101	234	18	132	1.45e-10	72.0	52.21
XP_024388278.1	WP_118476751.1	28.144	167	89	5	82	248	30	165	1.45e-10	70.5	46.11
XP_024388278.1	WP_106179357.1	31.288	163	87	6	95	252	62	204	1.46e-10	70.5	47.85
XP_024388278.1	ECU0315622.1	33.824	136	67	5	101	234	18	132	1.47e-10	72.0	52.21
XP_024388278.1	ECB4016086.1	33.824	136	67	5	101	234	18	132	1.47e-10	72.0	52.21
XP_024388278.1	EBY1787789.1	33.824	136	67	5	101	234	18	132	1.47e-10	71.2	52.21
XP_024388278.1	WP_050960470.1	33.824	136	67	5	101	234	18	132	1.48e-10	71.6	52.21
XP_024388278.1	EBG4224689.1	33.824	136	67	5	101	234	18	132	1.48e-10	72.0	52.21
XP_024388278.1	WP_050958910.1	33.824	136	67	5	101	234	18	132	1.49e-10	72.0	52.21
XP_024388278.1	WP_080102077.1	33.824	136	67	5	101	234	18	132	1.49e-10	72.0	52.21
XP_024388278.1	WP_080103155.1	33.824	136	67	5	101	234	18	132	1.49e-10	71.6	52.21
XP_024388278.1	WP_149501820.1	33.824	136	67	5	101	234	18	132	1.50e-10	72.0	52.21
XP_024388278.1	EDM7573326.1	33.824	136	67	5	101	234	18	132	1.50e-10	72.0	52.21
XP_024388278.1	WP_052959474.1	33.824	136	67	5	101	234	18	132	1.50e-10	71.6	52.21
XP_024388278.1	EAA1921222.1	33.824	136	67	5	101	234	18	132	1.50e-10	71.6	52.21
XP_024388278.1	EAX6201152.1	33.824	136	67	5	101	234	18	132	1.51e-10	72.0	52.21
XP_024388278.1	EAB3410348.1	33.824	136	67	5	101	234	18	132	1.51e-10	72.0	52.21
XP_024388278.1	EBK2208779.1	33.824	136	67	5	101	234	18	132	1.51e-10	72.0	52.21
XP_024388278.1	WP_050959332.1	33.824	136	67	5	101	234	18	132	1.51e-10	71.6	52.21
XP_024388278.1	EAT2408869.1	33.824	136	67	5	101	234	18	132	1.51e-10	71.6	52.21
XP_024388278.1	WP_125731567.1	33.113	151	82	5	96	245	67	199	1.51e-10	70.9	48.34
XP_024388278.1	ECH1285506.1	33.824	136	67	5	101	234	211	325	1.52e-10	73.2	52.94
XP_024388278.1	EBD4199115.1	33.824	136	67	5	101	234	18	132	1.52e-10	72.0	52.21
XP_024388278.1	WP_000275418.1	33.824	136	67	5	101	234	18	132	1.52e-10	72.0	52.21
XP_024388278.1	WP_000275417.1	33.824	136	67	5	101	234	18	132	1.52e-10	72.0	52.21
XP_024388278.1	WP_038507403.1	33.113	151	82	5	96	245	67	199	1.53e-10	70.9	48.34
XP_024388278.1	EAP9300758.1	33.824	136	67	5	101	234	18	132	1.53e-10	71.6	52.21
XP_024388278.1	WP_050957220.1	33.824	136	67	5	101	234	18	132	1.53e-10	71.6	52.21
XP_024388278.1	WP_050941137.1	33.824	136	67	5	101	234	18	132	1.53e-10	71.6	52.21
XP_024388278.1	ECK3047072.1	33.824	136	67	5	101	234	18	132	1.53e-10	71.6	52.21
XP_024388278.1	WP_084545922.1	33.824	136	67	5	101	234	18	132	1.53e-10	72.0	52.21
XP_024388278.1	WP_023165585.1	33.824	136	67	5	101	234	18	132	1.54e-10	72.0	52.21
XP_024388278.1	EBE7429976.1	33.824	136	67	5	101	234	18	132	1.54e-10	72.0	52.21
XP_024388278.1	EBR2381834.1	33.824	136	67	5	101	234	18	132	1.54e-10	72.0	52.21
XP_024388278.1	EAB1670508.1	33.824	136	67	5	101	234	18	132	1.54e-10	72.0	52.21
XP_024388278.1	ECY1493258.1	33.824	136	67	5	101	234	18	132	1.54e-10	72.0	52.21
XP_024388278.1	ECD6344610.1	33.824	136	67	5	101	234	18	132	1.54e-10	72.0	52.21
XP_024388278.1	WP_031248566.1	33.824	136	67	5	101	234	18	132	1.54e-10	72.0	52.21
XP_024388278.1	WP_061582228.1	33.824	136	67	5	101	234	18	132	1.54e-10	72.0	52.21
XP_024388278.1	EBP0347994.1	33.824	136	67	5	101	234	18	132	1.54e-10	72.0	52.21
XP_024388278.1	EBW5036464.1	33.824	136	67	5	101	234	18	132	1.55e-10	72.0	52.21
XP_024388278.1	ECM6231648.1	33.824	136	67	5	101	234	18	132	1.55e-10	72.0	52.21
XP_024388278.1	WP_031603592.1	33.824	136	67	5	101	234	18	132	1.56e-10	71.2	52.21
XP_024388278.1	EAM1250439.1	33.824	136	67	5	101	234	18	132	1.56e-10	72.0	52.21
XP_024388278.1	WP_057523370.1	33.824	136	67	5	101	234	18	132	1.56e-10	72.0	52.21
XP_024388278.1	EAB5043846.1	33.824	136	67	5	101	234	18	132	1.57e-10	72.0	52.21
XP_024388278.1	ECM8375245.1	33.824	136	67	5	101	234	18	132	1.57e-10	72.0	52.21
XP_024388278.1	EBO2440299.1	33.824	136	67	5	101	234	18	132	1.57e-10	72.0	52.21
XP_024388278.1	WP_080104127.1	33.824	136	67	5	101	234	18	132	1.58e-10	71.6	52.21
XP_024388278.1	WP_050954148.1	33.824	136	67	5	101	234	18	132	1.58e-10	71.6	52.21
XP_024388278.1	WP_050938722.1	33.824	136	67	5	101	234	18	132	1.58e-10	72.0	52.21
XP_024388278.1	ECI2473371.1	33.824	136	67	5	101	234	18	132	1.59e-10	71.6	52.21
XP_024388278.1	WP_050941431.1	33.824	136	67	5	101	234	18	132	1.59e-10	71.6	52.21
XP_024388278.1	EAC0558115.1	33.824	136	67	5	101	234	18	132	1.60e-10	72.0	52.21
XP_024388278.1	ECB7410205.1	33.824	136	67	5	101	234	18	132	1.60e-10	72.0	52.21
XP_024388278.1	EAV2773431.1	33.824	136	67	5	101	234	18	132	1.60e-10	72.0	52.21
XP_024388278.1	ECW5953868.1	33.824	136	67	5	101	234	18	132	1.60e-10	72.0	52.21
XP_024388278.1	WP_050959541.1	33.824	136	67	5	101	234	18	132	1.60e-10	71.6	52.21
XP_024388278.1	EAN1501970.1	33.824	136	67	5	101	234	18	132	1.60e-10	71.6	52.21
XP_024388278.1	WP_050947090.1	33.824	136	67	5	101	234	18	132	1.61e-10	71.6	52.21
XP_024388278.1	EAP5993395.1	33.824	136	67	5	101	234	18	132	1.61e-10	71.6	52.21
XP_024388278.1	WP_050946500.1	33.824	136	67	5	101	234	18	132	1.61e-10	72.0	52.21
XP_024388278.1	EAQ4216162.1	33.824	136	67	5	101	234	18	132	1.61e-10	72.0	52.21
XP_024388278.1	WP_050962188.1	33.824	136	67	5	101	234	18	132	1.61e-10	71.2	52.21
XP_024388278.1	WP_154074732.1	33.824	136	67	5	101	234	20	134	1.61e-10	72.0	52.21
XP_024388278.1	EBF6371968.1	33.824	136	67	5	101	234	18	132	1.63e-10	72.0	52.21
XP_024388278.1	EBP4384942.1	33.824	136	67	5	101	234	18	132	1.63e-10	72.0	52.21
XP_024388278.1	EBI6587699.1	33.824	136	67	5	101	234	18	132	1.63e-10	72.0	52.21
XP_024388278.1	WP_070129621.1	33.824	136	67	5	101	234	18	132	1.64e-10	71.6	52.21
XP_024388278.1	OSJ82646.1	33.824	136	67	5	101	234	30	144	1.64e-10	71.6	52.21
XP_024388278.1	EAW7992917.1	33.824	136	67	5	101	234	18	132	1.65e-10	72.0	52.21
XP_024388278.1	EBY7948984.1	33.824	136	67	5	101	234	18	132	1.65e-10	72.0	52.21
XP_024388278.1	EBS0129383.1	33.824	136	67	5	101	234	18	132	1.65e-10	72.0	52.21
XP_024388278.1	EAB7980840.1	33.824	136	67	5	101	234	18	132	1.65e-10	72.0	52.21
XP_024388278.1	PRX47895.1	31.288	163	87	6	95	252	37	179	1.65e-10	69.7	47.85
XP_024388278.1	WP_079851132.1	33.824	136	67	5	101	234	18	132	1.66e-10	71.6	52.21
XP_024388278.1	WP_076049857.1	33.824	136	67	5	101	234	18	132	1.66e-10	71.6	52.21
XP_024388278.1	WP_020978985.1	33.824	136	67	5	101	234	18	132	1.66e-10	71.6	52.21
XP_024388278.1	WP_110293268.1	33.824	136	67	5	101	234	409	523	1.66e-10	73.2	52.21
XP_024388278.1	WP_084571955.1	33.824	136	67	5	101	234	18	132	1.66e-10	71.6	52.21
XP_024388278.1	EAQ5661687.1	33.824	136	67	5	101	234	18	132	1.66e-10	72.0	52.21
XP_024388278.1	WP_051119840.1	33.824	136	67	5	101	234	18	132	1.66e-10	72.0	52.21
XP_024388278.1	EAM6409129.1	33.824	136	67	5	101	234	18	132	1.66e-10	72.0	52.21
XP_024388278.1	ECZ9706426.1	33.824	136	67	5	101	234	18	132	1.66e-10	72.0	52.21
XP_024388278.1	ECD6308857.1	33.824	136	67	5	101	234	18	132	1.67e-10	71.6	52.21
XP_024388278.1	ECE1856769.1	33.824	136	67	5	101	234	409	523	1.67e-10	73.2	52.21
XP_024388278.1	WP_079851227.1	33.824	136	67	5	101	234	18	132	1.68e-10	72.0	52.21
XP_024388278.1	WP_079850183.1	33.824	136	67	5	101	234	18	132	1.68e-10	72.0	52.21
XP_024388278.1	WP_080207125.1	33.824	136	67	5	101	234	18	132	1.68e-10	72.0	52.21
XP_024388278.1	WP_001738908.1	33.824	136	67	5	101	234	18	132	1.68e-10	71.6	52.21
XP_024388278.1	WP_080106972.1	33.824	136	67	5	101	234	18	132	1.68e-10	71.6	52.21
XP_024388278.1	ECA2220886.1	33.824	136	67	5	101	234	18	132	1.69e-10	71.2	52.21
XP_024388278.1	WP_079788306.1	33.824	136	67	5	101	234	18	132	1.69e-10	71.6	52.21
XP_024388278.1	WP_079848145.1	33.824	136	67	5	101	234	18	132	1.69e-10	71.6	52.21
XP_024388278.1	EAA7814792.1	33.824	136	67	5	101	234	18	132	1.69e-10	72.0	52.21
XP_024388278.1	EAS6431836.1	33.824	136	67	5	101	234	18	132	1.69e-10	72.0	52.21
XP_024388278.1	ECD3279180.1	40.230	87	41	2	88	174	34	109	1.70e-10	67.8	60.92
XP_024388278.1	EBH0216657.1	33.824	136	67	5	101	234	18	132	1.70e-10	71.6	52.21
XP_024388278.1	ECD8363242.1	33.824	136	67	5	101	234	18	132	1.71e-10	72.0	52.21
XP_024388278.1	YP_009217350.1	31.522	184	107	7	95	275	79	246	1.72e-10	71.2	47.83
XP_024388278.1	WP_110330185.1	33.824	136	67	5	101	234	409	523	1.73e-10	73.2	52.21
XP_024388278.1	EEH19776.1	27.500	200	102	6	70	251	47	221	1.74e-10	71.2	44.50
XP_024388278.1	EAM8416078.1	33.824	136	67	5	101	234	18	132	1.74e-10	71.6	52.21
XP_024388278.1	EBM4662161.1	33.824	136	67	5	101	234	18	132	1.74e-10	71.6	52.21
XP_024388278.1	EBX1506342.1	33.824	136	67	5	101	234	18	132	1.76e-10	71.6	52.21
XP_024388278.1	WP_080613019.1	33.824	136	67	5	101	234	18	132	1.78e-10	71.6	52.21
XP_024388278.1	EAP5706328.1	33.824	136	67	5	101	234	18	132	1.78e-10	71.6	52.21
XP_024388278.1	WP_050939707.1	33.824	136	67	5	101	234	18	132	1.78e-10	71.6	52.21
XP_024388278.1	MAB49194.1	32.716	162	83	4	85	245	29	165	1.78e-10	70.1	46.91
XP_024388278.1	ESE57390.1	33.824	136	67	5	101	234	18	132	1.79e-10	70.5	52.21
XP_024388278.1	WP_076057545.1	33.824	136	67	5	101	234	18	132	1.83e-10	71.6	52.21
XP_024388278.1	WP_076184950.1	33.824	136	67	5	101	234	18	132	1.83e-10	71.6	52.21
XP_024388278.1	EDB9082678.1	33.824	136	67	5	101	234	18	132	1.83e-10	71.6	52.21
XP_024388278.1	WP_052957107.1	33.824	136	67	5	101	234	18	132	1.84e-10	70.9	52.21
XP_024388278.1	WP_006633407.1	35.948	153	81	7	95	247	39	174	1.85e-10	70.5	51.63
XP_024388278.1	WP_110262873.1	33.824	136	67	5	101	234	409	523	1.85e-10	73.2	52.21
XP_024388278.1	WP_151079246.1	28.877	187	116	4	95	281	39	208	1.86e-10	70.5	45.99
XP_024388278.1	EDE2490247.1	33.824	136	67	5	101	234	18	132	1.87e-10	70.9	52.21
XP_024388278.1	EAA4892170.1	33.088	136	68	5	101	234	18	132	1.89e-10	69.3	51.47
XP_024388278.1	WP_151273461.1	33.835	133	65	5	101	231	18	129	1.92e-10	68.6	52.63
XP_024388278.1	EAX2340620.1	33.824	136	67	5	101	234	158	272	1.93e-10	72.8	52.21
XP_024388278.1	ECG3859299.1	33.824	136	67	5	101	234	815	929	1.93e-10	73.2	52.21
XP_024388278.1	ECP3150934.1	33.824	136	67	5	101	234	409	523	1.94e-10	73.2	52.21
XP_024388278.1	EAA8453680.1	33.824	136	67	5	101	234	409	523	1.95e-10	73.2	52.21
XP_024388278.1	EAB4947584.1	33.824	136	67	5	101	234	409	523	1.95e-10	73.2	52.21
XP_024388278.1	ECG7145502.1	33.835	133	65	5	101	231	18	129	1.96e-10	68.6	52.63
XP_024388278.1	WP_123220708.1	33.824	136	67	5	101	234	409	523	1.97e-10	73.2	52.21
XP_024388278.1	EAB4012511.1	33.824	136	67	5	101	234	409	523	1.99e-10	73.2	52.21
XP_024388278.1	WP_076050467.1	33.824	136	67	5	101	234	18	132	1.99e-10	71.6	52.21
XP_024388278.1	EDI1086002.1	33.824	136	67	5	101	234	18	132	1.99e-10	71.6	52.21
XP_024388278.1	ECB2989286.1	33.824	136	67	5	101	234	18	132	2.00e-10	70.9	52.21
XP_024388278.1	TYN23668.1	33.824	136	67	5	101	234	18	132	2.01e-10	70.9	52.21
XP_024388278.1	WP_080108541.1	33.824	136	67	5	101	234	18	132	2.02e-10	70.9	52.21
XP_024388278.1	EAT6577670.1	33.824	136	67	5	101	234	409	523	2.03e-10	73.2	52.21
XP_024388278.1	WP_080154627.1	33.824	136	67	5	101	234	18	132	2.03e-10	71.6	52.21
XP_024388278.1	WP_053874631.1	33.824	136	67	5	101	234	18	132	2.03e-10	71.6	52.21
XP_024388278.1	TDQ05040.1	34.667	150	82	5	96	245	59	192	2.03e-10	70.1	49.33
XP_024388278.1	EAB5694550.1	33.824	136	67	5	101	234	447	561	2.03e-10	73.2	52.21
XP_024388278.1	WP_110393376.1	33.824	136	67	5	101	234	409	523	2.04e-10	72.8	52.21
XP_024388278.1	WP_128973829.1	33.824	136	67	5	101	234	409	523	2.05e-10	73.2	52.21
XP_024388278.1	WP_052962649.1	33.824	136	67	5	101	234	18	132	2.05e-10	71.6	52.21
XP_024388278.1	WP_080106164.1	33.824	136	67	5	101	234	18	132	2.05e-10	71.6	52.21
XP_024388278.1	EBI8184659.1	33.824	136	67	5	101	234	155	269	2.06e-10	72.4	52.21
XP_024388278.1	WP_109161188.1	33.824	136	67	5	101	234	409	523	2.07e-10	72.8	52.21
XP_024388278.1	WP_110294274.1	33.824	136	67	5	101	234	409	523	2.07e-10	72.8	52.21
XP_024388278.1	WP_128992216.1	33.824	136	67	5	101	234	409	523	2.07e-10	72.8	52.21
XP_024388278.1	EAB7036617.1	33.824	136	67	5	101	234	18	132	2.08e-10	70.9	52.21
XP_024388278.1	EAN9505026.1	33.824	136	67	5	101	234	409	523	2.08e-10	72.8	52.21
XP_024388278.1	EBJ2954103.1	33.824	136	67	5	101	234	409	523	2.08e-10	72.8	52.21
XP_024388278.1	EAW9922404.1	33.824	136	67	5	101	234	409	523	2.08e-10	72.8	52.21
XP_024388278.1	EBE0856271.1	33.824	136	67	5	101	234	409	523	2.08e-10	72.8	52.21
XP_024388278.1	EBM5398707.1	33.824	136	67	5	101	234	409	523	2.08e-10	72.8	52.21
XP_024388278.1	EAS8788594.1	33.824	136	67	5	101	234	409	523	2.08e-10	72.8	52.21
XP_024388278.1	WP_001668571.1	33.824	136	67	5	101	234	409	523	2.08e-10	72.8	52.21
XP_024388278.1	EBE9620917.1	33.824	136	67	5	101	234	18	132	2.09e-10	71.6	52.21
XP_024388278.1	WP_138475061.1	33.824	136	67	5	101	234	18	132	2.09e-10	70.9	52.21
XP_024388278.1	WP_138957235.1	33.824	136	67	5	101	234	18	132	2.09e-10	70.9	52.21
XP_024388278.1	EBM1527171.1	33.824	136	67	5	101	234	409	523	2.10e-10	72.8	52.21
XP_024388278.1	ECQ0823929.1	33.824	136	67	5	101	234	409	523	2.10e-10	72.8	52.21
XP_024388278.1	WP_128973959.1	33.824	136	67	5	101	234	409	523	2.10e-10	72.8	52.21
XP_024388278.1	WP_001668544.1	33.824	136	67	5	101	234	409	523	2.10e-10	72.8	52.21
XP_024388278.1	WP_050961718.1	33.824	136	67	5	101	234	18	132	2.11e-10	70.9	52.21
XP_024388278.1	EAM2015702.1	33.824	136	67	5	101	234	409	523	2.12e-10	72.8	52.21
XP_024388278.1	ECG0656173.1	33.824	136	67	5	101	234	409	523	2.12e-10	72.8	52.21
XP_024388278.1	EBB6195573.1	33.824	136	67	5	101	234	18	132	2.13e-10	71.6	52.21
XP_024388278.1	WP_063275911.1	33.113	151	82	5	96	245	67	199	2.13e-10	70.5	47.68
XP_024388278.1	ECS1280967.1	33.824	136	67	5	101	234	409	523	2.14e-10	72.8	52.21
XP_024388278.1	WP_110262775.1	33.824	136	67	5	101	234	409	523	2.14e-10	72.8	52.21
XP_024388278.1	EAM5411802.1	33.824	136	67	5	101	234	409	523	2.14e-10	72.8	52.21
XP_024388278.1	WP_110262932.1	33.824	136	67	5	101	234	409	523	2.14e-10	72.8	52.21
XP_024388278.1	EAU2107104.1	33.824	136	67	5	101	234	409	523	2.14e-10	72.8	52.21
XP_024388278.1	ECR7715593.1	33.824	136	67	5	101	234	409	523	2.14e-10	72.8	52.21
XP_024388278.1	EAA9764211.1	33.824	136	67	5	101	234	409	523	2.14e-10	72.8	52.21
XP_024388278.1	ECC1714697.1	33.824	136	67	5	101	234	409	523	2.14e-10	72.8	52.21
XP_024388278.1	WP_110262977.1	33.824	136	67	5	101	234	409	523	2.15e-10	72.8	52.21
XP_024388278.1	WP_057523237.1	33.824	136	67	5	101	234	18	132	2.15e-10	71.2	52.21
XP_024388278.1	EAN9253324.1	33.824	136	67	5	101	234	409	523	2.16e-10	72.8	52.21
XP_024388278.1	WP_110378966.1	33.824	136	67	5	101	234	409	523	2.16e-10	72.8	52.21
XP_024388278.1	WP_078040420.1	33.824	136	67	5	101	234	409	523	2.16e-10	72.8	52.21
XP_024388278.1	EBX3779511.1	33.824	136	67	5	101	234	18	132	2.17e-10	71.6	52.21
XP_024388278.1	EAV3558208.1	33.824	136	67	5	101	234	409	523	2.18e-10	72.8	52.21
XP_024388278.1	ECE9030523.1	33.824	136	67	5	101	234	409	523	2.18e-10	72.8	52.21
XP_024388278.1	WP_119479734.1	33.824	136	67	5	101	234	409	523	2.18e-10	72.8	52.21
XP_024388278.1	EBD5319388.1	33.824	136	67	5	101	234	409	523	2.18e-10	72.8	52.21
XP_024388278.1	WP_110293265.1	33.824	136	67	5	101	234	409	523	2.19e-10	72.8	52.21
XP_024388278.1	EAR1912005.1	33.088	136	68	5	101	234	18	132	2.20e-10	71.6	51.47
XP_024388278.1	EBE3358427.1	33.824	136	67	5	101	234	18	132	2.20e-10	71.6	52.21
XP_024388278.1	WP_129467488.1	33.824	136	67	5	101	234	409	523	2.20e-10	72.8	52.21
XP_024388278.1	EAN5684992.1	33.824	136	67	5	101	234	409	523	2.20e-10	72.8	52.21
XP_024388278.1	EAN1883858.1	33.824	136	67	5	101	234	409	523	2.20e-10	72.8	52.21
XP_024388278.1	EBJ7508468.1	33.824	136	67	5	101	234	409	523	2.20e-10	72.8	52.21
XP_024388278.1	WP_110295772.1	33.824	136	67	5	101	234	409	523	2.20e-10	72.8	52.21
XP_024388278.1	WP_110358619.1	33.824	136	67	5	101	234	409	523	2.20e-10	72.8	52.21
XP_024388278.1	WP_110398376.1	33.824	136	67	5	101	234	409	523	2.20e-10	72.8	52.21
XP_024388278.1	ECZ6537763.1	33.824	136	67	5	101	234	409	523	2.20e-10	72.8	52.21
XP_024388278.1	EAN4012625.1	33.824	136	67	5	101	234	18	132	2.21e-10	70.5	52.21
XP_024388278.1	WP_132673243.1	31.193	218	106	8	29	245	19	193	2.21e-10	70.1	41.74
XP_024388278.1	EAU6552629.1	33.824	136	67	5	101	234	409	523	2.22e-10	72.8	52.21
XP_024388278.1	EBE6550445.1	33.824	136	67	5	101	234	409	523	2.22e-10	72.8	52.21
XP_024388278.1	WP_110262812.1	33.824	136	67	5	101	234	409	523	2.23e-10	72.8	52.21
XP_024388278.1	EAO2851513.1	33.824	136	67	5	101	234	409	523	2.23e-10	72.8	52.21
XP_024388278.1	ECA3691700.1	40.476	84	39	2	93	176	39	111	2.23e-10	67.8	61.90
XP_024388278.1	MHR90499.1	33.824	136	67	5	101	234	409	523	2.24e-10	72.8	52.21
XP_024388278.1	WP_110269106.1	33.824	136	67	5	101	234	409	523	2.24e-10	72.8	52.21
XP_024388278.1	EAR1489576.1	33.824	136	67	5	101	234	409	523	2.24e-10	72.8	52.21
XP_024388278.1	EAV4224057.1	33.824	136	67	5	101	234	409	523	2.24e-10	72.8	52.21
XP_024388278.1	EAM1733473.1	33.824	136	67	5	101	234	409	523	2.24e-10	72.8	52.21
XP_024388278.1	EDC2597708.1	33.824	136	67	5	101	234	177	291	2.25e-10	72.4	52.21
XP_024388278.1	WP_077941828.1	33.824	136	67	5	101	234	409	523	2.25e-10	72.8	52.21
XP_024388278.1	ECL8555193.1	33.824	136	67	5	101	234	409	523	2.25e-10	72.8	52.21
XP_024388278.1	EAO4437916.1	33.824	136	67	5	101	234	409	523	2.26e-10	72.8	52.21
XP_024388278.1	WP_110408828.1	33.824	136	67	5	101	234	409	523	2.26e-10	72.8	52.21
XP_024388278.1	EAN1861658.1	33.824	136	67	5	101	234	409	523	2.27e-10	72.8	52.21
XP_024388278.1	EBF6500665.1	33.824	136	67	5	101	234	18	132	2.27e-10	70.5	52.21
XP_024388278.1	EBF8217874.1	33.824	136	67	5	101	234	18	132	2.28e-10	71.6	52.21
XP_024388278.1	EBH1103953.1	33.824	136	67	5	101	234	409	523	2.28e-10	72.8	52.21
XP_024388278.1	EAP6098510.1	33.824	136	67	5	101	234	409	523	2.29e-10	72.8	52.21
XP_024388278.1	EBL8399768.1	33.824	136	67	5	101	234	409	523	2.29e-10	72.8	52.21
XP_024388278.1	EAU8249363.1	33.824	136	67	5	101	234	409	523	2.29e-10	72.8	52.21
XP_024388278.1	EBI6250816.1	33.824	136	67	5	101	234	409	523	2.30e-10	72.8	52.21
XP_024388278.1	EAY3729531.1	33.824	136	67	5	101	234	409	523	2.30e-10	72.8	52.21
XP_024388278.1	ECW8998184.1	33.824	136	67	5	101	234	409	523	2.30e-10	72.8	52.21
XP_024388278.1	ECQ0187981.1	33.824	136	67	5	101	234	409	523	2.30e-10	72.8	52.21
XP_024388278.1	ECO0808251.1	33.824	136	67	5	101	234	18	132	2.30e-10	71.6	52.21
XP_024388278.1	EBY3034198.1	33.824	136	67	5	101	234	18	132	2.31e-10	70.5	52.21
XP_024388278.1	WP_016330628.1	33.113	151	82	5	96	245	67	199	2.31e-10	70.1	47.68
XP_024388278.1	EAX2658250.1	33.824	136	67	5	101	234	409	523	2.32e-10	72.8	52.21
XP_024388278.1	EAM4627412.1	33.824	136	67	5	101	234	409	523	2.32e-10	72.8	52.21
XP_024388278.1	EAP7058506.1	33.824	136	67	5	101	234	409	523	2.32e-10	72.8	52.21
XP_024388278.1	EAM4841834.1	33.824	136	67	5	101	234	409	523	2.32e-10	72.8	52.21
XP_024388278.1	EAQ0966982.1	33.824	136	67	5	101	234	409	523	2.32e-10	72.8	52.21
XP_024388278.1	EAV2458755.1	33.824	136	67	5	101	234	409	523	2.33e-10	72.8	52.21
XP_024388278.1	WP_110267233.1	33.824	136	67	5	101	234	409	523	2.33e-10	72.8	52.21
XP_024388278.1	WP_148826782.1	33.824	136	67	5	101	234	409	523	2.33e-10	72.8	52.21
XP_024388278.1	EBJ6202110.1	33.824	136	67	5	101	234	409	523	2.33e-10	72.8	52.21
XP_024388278.1	EAT1539046.1	33.824	136	67	5	101	234	409	523	2.35e-10	72.8	52.21
XP_024388278.1	EAM8207729.1	33.824	136	67	5	101	234	409	523	2.35e-10	72.8	52.21
XP_024388278.1	EAY1177288.1	33.824	136	67	5	101	234	409	523	2.35e-10	72.8	52.21
XP_024388278.1	EAM4919824.1	33.824	136	67	5	101	234	409	523	2.35e-10	72.8	52.21
XP_024388278.1	EAB3690355.1	33.824	136	67	5	101	234	409	523	2.35e-10	72.8	52.21
XP_024388278.1	EBL0606844.1	33.824	136	67	5	101	234	409	523	2.35e-10	72.8	52.21
XP_024388278.1	WP_111305031.1	33.824	136	67	5	101	234	409	523	2.36e-10	72.8	52.21
XP_024388278.1	EAO4201871.1	33.824	136	67	5	101	234	409	523	2.36e-10	72.8	52.21
XP_024388278.1	EAQ0223891.1	33.824	136	67	5	101	234	409	523	2.36e-10	72.8	52.21
XP_024388278.1	EBD3542145.1	33.824	136	67	5	101	234	409	523	2.37e-10	72.8	52.21
XP_024388278.1	WP_079822698.1	33.824	136	67	5	101	234	409	523	2.38e-10	72.8	52.21
XP_024388278.1	EBD3301323.1	33.824	136	67	5	101	234	409	523	2.38e-10	72.8	52.21
XP_024388278.1	EAB1803387.1	33.824	136	67	5	101	234	409	523	2.38e-10	72.8	52.21
XP_024388278.1	EAN4136876.1	33.824	136	67	5	101	234	409	523	2.38e-10	72.8	52.21
XP_024388278.1	ECX8236696.1	33.824	136	67	5	101	234	409	523	2.39e-10	72.8	52.21
XP_024388278.1	EAB3735792.1	33.824	136	67	5	101	234	409	523	2.39e-10	72.8	52.21
XP_024388278.1	WP_080248189.1	33.824	136	67	5	101	234	815	929	2.39e-10	72.8	52.21
XP_024388278.1	EBW3415580.1	33.824	136	67	5	101	234	18	132	2.39e-10	71.2	52.21
XP_024388278.1	EAB3533851.1	33.824	136	67	5	101	234	409	523	2.40e-10	72.8	52.21
XP_024388278.1	ECZ6712811.1	33.824	136	67	5	101	234	409	523	2.40e-10	72.8	52.21
XP_024388278.1	EAB4879677.1	33.824	136	67	5	101	234	409	523	2.40e-10	72.8	52.21
XP_024388278.1	EBM4183646.1	33.824	136	67	5	101	234	409	523	2.40e-10	72.8	52.21
XP_024388278.1	EAN5450299.1	33.824	136	67	5	101	234	409	523	2.42e-10	72.8	52.21
XP_024388278.1	EAR4352878.1	33.824	136	67	5	101	234	409	523	2.42e-10	72.8	52.21
XP_024388278.1	EAS5264854.1	33.824	136	67	5	101	234	409	523	2.43e-10	72.8	52.21
XP_024388278.1	EBK2752367.1	33.824	136	67	5	101	234	409	523	2.43e-10	72.8	52.21
XP_024388278.1	EAR5329518.1	33.824	136	67	5	101	234	409	523	2.43e-10	72.8	52.21
XP_024388278.1	ECY6929561.1	33.824	136	67	5	101	234	409	523	2.44e-10	72.8	52.21
XP_024388278.1	WP_033292086.1	28.431	204	112	7	55	245	13	195	2.45e-10	70.1	43.63
XP_024388278.1	EAY5027512.1	33.824	136	67	5	101	234	409	523	2.45e-10	72.8	52.21
XP_024388278.1	EAP3532989.1	33.824	136	67	5	101	234	409	523	2.45e-10	72.8	52.21
XP_024388278.1	WP_110402644.1	33.824	136	67	5	101	234	409	523	2.46e-10	72.8	52.21
XP_024388278.1	ECY1771464.1	33.824	136	67	5	101	234	409	523	2.46e-10	72.8	52.21
XP_024388278.1	EBE5561921.1	33.824	136	67	5	101	234	409	523	2.46e-10	72.8	52.21
XP_024388278.1	WP_110080829.1	32.278	158	89	5	89	245	56	196	2.47e-10	70.1	46.20
XP_024388278.1	EAO1491786.1	33.824	136	67	5	101	234	409	523	2.47e-10	72.8	52.21
XP_024388278.1	EBB0205500.1	33.824	136	67	5	101	234	409	523	2.47e-10	72.8	52.21
XP_024388278.1	ECE9026138.1	33.824	136	67	5	101	234	409	523	2.48e-10	72.8	52.21
XP_024388278.1	EBV2823453.1	33.824	136	67	5	101	234	186	300	2.49e-10	72.4	52.21
XP_024388278.1	EBG0063415.1	33.824	136	67	5	101	234	409	523	2.49e-10	72.8	52.21
XP_024388278.1	EAS8212619.1	33.824	136	67	5	101	234	409	523	2.49e-10	72.8	52.21
XP_024388278.1	PXT89795.1	33.824	136	67	5	101	234	162	276	2.53e-10	72.4	52.21
XP_024388278.1	EBZ2009313.1	33.824	136	67	5	101	234	409	523	2.54e-10	72.8	52.21
XP_024388278.1	ECX8880656.1	33.824	136	67	5	101	234	409	523	2.54e-10	72.8	52.21
XP_024388278.1	ECO3869741.1	33.088	136	68	5	101	234	18	132	2.54e-10	70.9	52.21
XP_024388278.1	ECX5958983.1	33.824	136	67	5	101	234	409	523	2.56e-10	72.8	52.21
XP_024388278.1	EAA3729286.1	33.824	136	67	5	101	234	409	523	2.56e-10	72.8	52.21
XP_024388278.1	ECI6990498.1	33.824	136	67	5	101	234	409	523	2.58e-10	72.8	52.21
XP_024388278.1	ESC55345.1	33.824	136	67	5	101	234	18	132	2.60e-10	70.9	52.21
XP_024388278.1	WP_080073091.1	37.624	101	51	3	101	201	18	106	2.61e-10	67.4	57.43
XP_024388278.1	WP_077941783.1	33.824	136	67	5	101	234	409	523	2.61e-10	72.4	52.21
XP_024388278.1	OJW05398.1	29.952	207	105	8	45	247	8	178	2.63e-10	70.1	46.38
XP_024388278.1	EAQ8828681.1	33.824	136	67	5	101	234	409	523	2.64e-10	72.4	52.21
XP_024388278.1	WP_077951327.1	33.824	136	67	5	101	234	409	523	2.64e-10	72.4	52.21
XP_024388278.1	EAW3573192.1	33.824	136	67	5	101	234	409	523	2.65e-10	72.4	52.21
XP_024388278.1	ECL7681356.1	33.088	136	68	5	101	234	18	132	2.66e-10	71.2	52.21
XP_024388278.1	WP_110358656.1	33.824	136	67	5	101	234	409	523	2.66e-10	72.4	52.21
XP_024388278.1	EDL3566028.1	40.964	83	38	2	93	175	39	110	2.69e-10	67.4	61.45
XP_024388278.1	EBV1678217.1	33.824	136	67	5	101	234	553	667	2.71e-10	72.8	52.21
XP_024388278.1	WP_110275382.1	33.824	136	67	5	101	234	409	523	2.72e-10	72.4	52.21
XP_024388278.1	EBS1704510.1	33.824	136	67	5	101	234	409	523	2.74e-10	72.4	52.21
XP_024388278.1	EDC8774889.1	33.824	136	67	5	101	234	409	523	2.74e-10	72.4	52.21
XP_024388278.1	EAM6639167.1	33.824	136	67	5	101	234	409	523	2.75e-10	72.4	52.21
XP_024388278.1	EBG8568541.1	33.824	136	67	5	101	234	409	523	2.76e-10	72.4	52.21
XP_024388278.1	EBS3441401.1	33.824	136	67	5	101	234	213	327	2.77e-10	72.4	52.21
XP_024388278.1	ECA2810926.1	33.824	136	67	5	101	234	211	325	2.78e-10	72.4	52.21
XP_024388278.1	EAY7611239.1	33.824	136	67	5	101	234	409	523	2.82e-10	72.4	52.21
XP_024388278.1	EBZ5167204.1	33.824	136	67	5	101	234	409	523	2.82e-10	72.4	52.21
XP_024388278.1	EDC8048138.1	33.824	136	67	5	101	234	409	523	2.85e-10	72.4	52.21
XP_024388278.1	ECF0148495.1	40.964	83	38	2	93	175	39	110	2.86e-10	67.4	61.45
XP_024388278.1	TDX90590.1	28.141	199	113	6	54	242	4	182	2.89e-10	69.7	46.73
XP_024388278.1	ECM6399610.1	33.824	136	67	5	101	234	18	132	2.90e-10	71.2	51.47
XP_024388278.1	WP_080069255.1	38.710	93	46	2	88	180	34	115	2.92e-10	67.4	56.99
XP_024388278.1	EBE1691309.1	33.824	136	67	5	101	234	409	523	2.93e-10	72.4	52.21
XP_024388278.1	ECB2173231.1	33.824	136	67	5	101	234	409	523	2.94e-10	72.4	52.21
XP_024388278.1	EDC6161033.1	33.824	136	67	5	101	234	409	523	2.98e-10	72.4	52.21
XP_024388278.1	OJJ17005.1	31.606	193	92	6	65	247	5	167	2.99e-10	69.7	43.01
XP_024388278.1	WP_103341606.1	33.113	151	82	5	96	245	63	195	2.99e-10	69.7	46.36
XP_024388278.1	EDH1202317.1	33.824	136	67	5	101	234	409	523	2.99e-10	72.4	52.21
XP_024388278.1	WP_052894980.1	33.824	136	67	5	101	234	409	523	3.02e-10	72.4	52.21
XP_024388278.1	WP_092533062.1	28.141	199	113	6	54	242	12	190	3.05e-10	69.7	46.73
XP_024388278.1	EAB7964597.1	33.824	136	67	5	101	234	796	910	3.08e-10	72.8	52.21
XP_024388278.1	EAN1581331.1	33.824	136	67	5	101	234	409	523	3.14e-10	72.4	52.21
XP_024388278.1	WP_110398019.1	33.824	136	67	5	101	234	364	478	3.17e-10	72.4	52.21
XP_024388278.1	WP_031247788.1	33.582	134	70	5	101	234	18	132	3.19e-10	71.2	52.99
XP_024388278.1	WP_109161962.1	33.824	136	67	5	101	234	219	333	3.20e-10	72.0	52.21
XP_024388278.1	EBR4391213.1	33.824	136	67	5	101	234	218	332	3.28e-10	72.0	52.21
XP_024388278.1	EBB1435816.1	33.824	136	67	5	101	234	409	523	3.34e-10	72.4	52.21
XP_024388278.1	WP_148599071.1	31.875	160	88	5	83	242	42	180	3.35e-10	69.7	45.62
XP_024388278.1	EBK9047610.1	33.824	136	67	5	101	234	220	334	3.40e-10	72.0	52.21
XP_024388278.1	EBP8850498.1	33.824	136	67	5	101	234	409	523	3.45e-10	72.4	52.21
XP_024388278.1	WP_110289848.1	33.824	136	67	5	101	234	355	469	3.49e-10	72.4	52.21
XP_024388278.1	WP_004558576.1	33.113	151	82	5	96	245	63	195	3.53e-10	69.7	47.02
XP_024388278.1	WP_092524895.1	30.357	168	93	4	93	256	54	201	3.55e-10	69.3	45.24
XP_024388278.1	WP_062617022.1	33.775	151	83	4	95	245	39	172	3.56e-10	69.7	47.02
XP_024388278.1	WP_084216136.1	34.545	165	83	7	94	252	27	172	3.63e-10	68.6	49.70
XP_024388278.1	EBU9302267.1	33.824	136	67	5	101	234	392	506	3.67e-10	72.0	52.21
XP_024388278.1	WP_077941863.1	33.824	136	67	5	101	234	343	457	3.73e-10	72.0	52.21
XP_024388278.1	EBW9869176.1	33.824	136	67	5	101	234	213	327	3.77e-10	71.2	52.21
XP_024388278.1	KHF44840.1	31.613	155	80	5	96	245	71	204	3.81e-10	69.7	46.45
XP_024388278.1	WP_077973226.1	33.824	136	67	5	101	234	282	396	3.83e-10	72.0	52.21
XP_024388278.1	EAX2676106.1	33.824	136	67	5	101	234	353	467	3.85e-10	72.0	52.21
XP_024388278.1	EBW2402543.1	33.824	136	67	5	101	234	774	888	3.85e-10	72.4	52.21
XP_024388278.1	EAU2536702.1	33.824	136	67	5	101	234	234	348	3.89e-10	72.0	52.21
XP_024388278.1	EBP8589061.1	33.824	136	67	5	101	234	269	383	3.91e-10	72.0	52.21
XP_024388278.1	WP_013222130.1	33.113	151	82	5	96	245	63	195	3.94e-10	69.3	47.02
XP_024388278.1	WP_077941766.1	33.824	136	67	5	101	234	318	432	3.96e-10	72.0	52.21
XP_024388278.1	TGE27838.1	37.255	102	52	3	101	202	18	107	4.03e-10	67.0	56.86
XP_024388278.1	WP_094198497.1	33.824	136	67	5	101	234	18	132	4.06e-10	70.9	52.21
XP_024388278.1	EBY2615954.1	33.824	136	67	5	101	234	467	581	4.06e-10	72.0	52.21
XP_024388278.1	ECA7579605.1	33.824	136	67	5	101	234	467	581	4.10e-10	72.0	52.21
XP_024388278.1	WP_079819198.1	33.824	136	67	5	101	234	235	349	4.12e-10	72.0	52.21
XP_024388278.1	PXV41804.1	33.824	136	67	5	101	234	272	386	4.15e-10	72.0	52.21
XP_024388278.1	EAZ9107038.1	33.824	136	67	5	101	234	248	362	4.23e-10	72.0	52.21
XP_024388278.1	WP_116787099.1	32.317	164	79	5	92	252	41	175	4.33e-10	69.3	44.51
XP_024388278.1	ECE2987168.1	33.824	136	67	5	101	234	18	132	4.34e-10	70.9	52.21
XP_024388278.1	WP_017972761.1	30.357	168	93	4	93	256	52	199	4.34e-10	69.3	45.24
XP_024388278.1	EBB1439146.1	33.824	136	67	5	101	234	290	404	4.35e-10	72.0	52.21
XP_024388278.1	EAW6447038.1	33.824	136	67	5	101	234	290	404	4.39e-10	72.0	52.21
XP_024388278.1	WP_009152029.1	30.864	162	86	5	96	252	63	203	4.42e-10	69.3	45.06
XP_024388278.1	EBR9215421.1	33.824	136	67	5	101	234	241	355	4.43e-10	71.6	52.21
XP_024388278.1	EDD2582925.1	33.824	136	67	5	101	234	233	347	4.43e-10	71.6	52.21
XP_024388278.1	EAQ9372190.1	33.824	136	67	5	101	234	234	348	4.43e-10	71.6	52.21
XP_024388278.1	PXO00831.1	33.824	136	67	5	101	234	226	340	4.68e-10	71.2	52.21
XP_024388278.1	EBP1325644.1	33.824	136	67	5	101	234	248	362	4.73e-10	71.6	52.21
XP_024388278.1	ACU95206.1	31.613	155	80	5	96	245	38	171	4.89e-10	68.9	46.45
XP_024388278.1	WP_129132988.1	33.824	136	67	5	101	234	249	363	4.95e-10	71.6	52.21
XP_024388278.1	EBU7202264.1	33.824	136	67	5	101	234	248	362	5.02e-10	71.6	52.21
XP_024388278.1	ECV2591878.1	33.582	134	66	5	103	234	20	132	5.10e-10	70.5	52.24
XP_024388278.1	EBS1146002.1	33.824	136	67	5	101	234	447	561	5.20e-10	71.6	52.21
XP_024388278.1	CDB12881.1	38.202	89	43	3	89	177	1	77	5.31e-10	67.8	61.80
XP_024388278.1	QEH38865.1	34.667	150	75	6	95	242	65	193	5.39e-10	69.3	46.67
XP_024388278.1	EBV1583764.1	33.088	136	68	5	101	234	18	132	5.78e-10	70.5	52.21
XP_024388278.1	EDA8844022.1	33.088	136	68	5	101	234	18	132	5.78e-10	70.5	52.21
XP_024388278.1	EBV4416462.1	33.824	136	67	5	101	234	447	561	5.80e-10	71.6	52.21
XP_024388278.1	EWC62885.1	32.278	158	89	5	89	245	83	223	5.93e-10	69.3	46.20
XP_024388278.1	EBF2453237.1	39.326	89	43	2	88	176	34	111	6.05e-10	66.6	57.30
XP_024388278.1	WP_132623459.1	31.193	218	106	8	29	245	15	189	6.06e-10	68.9	41.74
XP_024388278.1	ECH1709308.1	33.088	136	68	5	101	234	18	132	6.24e-10	70.1	52.21
XP_024388278.1	WP_080181843.1	33.824	136	67	5	101	234	447	561	6.24e-10	71.6	52.21
XP_024388278.1	ECG5025928.1	33.333	132	65	5	105	234	1	111	6.30e-10	70.1	52.27
XP_024388278.1	EDE0367648.1	33.824	136	67	5	101	234	409	523	6.46e-10	71.6	52.21
XP_024388278.1	EBW3195336.1	33.824	136	67	5	101	234	409	523	6.64e-10	71.6	52.21
XP_024388278.1	WP_023204531.1	33.824	136	67	5	101	234	409	523	6.64e-10	71.6	52.21
XP_024388278.1	EAQ1664147.1	33.824	136	67	5	101	234	409	523	6.70e-10	71.2	52.21
XP_024388278.1	ECD2938555.1	33.824	136	67	5	101	234	409	523	6.70e-10	71.2	52.21
XP_024388278.1	EAA4118075.1	33.824	136	67	5	101	234	248	362	6.74e-10	70.9	52.21
XP_024388278.1	EHC92959.1	33.824	136	67	5	101	234	77	191	6.78e-10	70.5	52.21
XP_024388278.1	ECG1242558.1	33.824	136	67	5	101	234	425	539	6.82e-10	71.2	52.21
XP_024388278.1	WP_073478078.1	31.429	210	100	11	45	248	9	180	6.84e-10	68.9	46.67
XP_024388278.1	ACY88725.1	33.824	136	67	5	101	234	77	191	6.84e-10	70.5	52.21
XP_024388278.1	EBX0103060.1	33.824	136	67	5	101	234	409	523	6.88e-10	71.2	52.21
XP_024388278.1	ECB2295814.1	33.824	136	67	5	101	234	195	309	6.92e-10	71.2	52.21
XP_024388278.1	EBS3527044.1	33.824	136	67	5	101	234	409	523	6.95e-10	71.2	52.21
XP_024388278.1	EAP8813507.1	33.824	136	67	5	101	234	409	523	6.95e-10	71.2	52.21
XP_024388278.1	WP_002699695.1	30.000	170	102	5	95	264	39	191	6.97e-10	68.9	46.47
XP_024388278.1	ONH67207.1	30.120	166	93	6	92	249	28	178	7.03e-10	69.3	45.78
XP_024388278.1	WP_054536625.1	31.343	201	97	9	49	247	12	173	7.07e-10	68.6	44.78
XP_024388278.1	WP_077946594.1	33.824	136	67	5	101	234	409	523	7.08e-10	71.2	52.21
XP_024388278.1	EBU9757014.1	33.824	136	67	5	101	234	409	523	7.08e-10	71.2	52.21
XP_024388278.1	EBY8675983.1	33.824	136	67	5	101	234	409	523	7.08e-10	71.2	52.21
XP_024388278.1	EAA1184872.1	33.824	136	67	5	101	234	409	523	7.14e-10	71.2	52.21
XP_024388278.1	WP_012609834.1	34.320	169	95	8	83	248	25	180	7.18e-10	68.9	49.70
XP_024388278.1	EBS6095841.1	33.824	136	67	5	101	234	409	523	7.27e-10	71.2	52.21
XP_024388278.1	EAB4497757.1	33.824	136	67	5	101	234	409	523	7.34e-10	71.2	52.21
XP_024388278.1	EBU7048607.1	33.824	136	67	5	101	234	409	523	7.39e-10	71.2	52.21
XP_024388278.1	EAP9449015.1	39.326	89	43	2	88	176	34	111	7.63e-10	66.2	57.30
XP_024388278.1	EBS6674702.1	33.824	136	67	5	101	234	204	318	7.64e-10	70.9	52.21
XP_024388278.1	EBR8654213.1	33.824	136	67	5	101	234	187	301	7.69e-10	70.9	52.21
XP_024388278.1	ECQ1090126.1	33.824	136	67	5	101	234	409	523	8.03e-10	71.2	52.21
XP_024388278.1	EBO1260767.1	33.824	136	67	5	101	234	409	523	8.05e-10	71.2	51.47
XP_024388278.1	ECE1122128.1	39.759	83	39	2	93	175	39	110	8.06e-10	66.2	61.45
XP_024388278.1	ECF3857699.1	38.235	102	51	3	101	202	409	498	8.33e-10	70.9	58.82
XP_024388278.1	EDA9167955.1	33.824	136	67	5	101	234	409	523	8.43e-10	71.2	52.21
XP_024388278.1	MPZ80732.1	30.519	154	83	4	96	245	56	189	8.49e-10	68.2	47.40
XP_024388278.1	RKZ51913.1	30.921	152	92	6	95	246	39	177	8.52e-10	68.6	49.34
XP_024388278.1	ECN8872141.1	33.824	136	67	5	101	234	406	520	8.65e-10	71.2	52.21
XP_024388278.1	WP_081435239.1	31.613	155	80	5	96	245	96	229	8.68e-10	69.3	46.45
XP_024388278.1	EBH3355363.1	33.824	136	67	5	101	234	211	325	9.03e-10	70.9	52.21
XP_024388278.1	ECY5336291.1	33.824	136	67	5	101	234	208	322	9.16e-10	70.9	52.21
XP_024388278.1	EBW4970598.1	33.824	136	67	5	101	234	342	456	9.67e-10	70.9	52.21
XP_024388278.1	ECQ1005086.1	33.824	136	67	5	101	234	209	323	9.69e-10	70.9	52.21
XP_024388278.1	WP_020559830.1	35.294	136	64	5	93	227	37	149	9.70e-10	67.0	52.21
XP_024388278.1	WP_143538045.1	33.548	155	81	5	94	245	53	188	9.84e-10	68.2	48.39
XP_024388278.1	EBR0467882.1	33.824	136	67	5	101	234	409	523	9.85e-10	70.9	52.21
XP_024388278.1	WP_011872955.1	33.548	155	81	5	94	245	55	190	1.01e-09	68.2	48.39
XP_024388278.1	ECR6309994.1	33.824	136	67	5	101	234	387	501	1.04e-09	70.9	52.21
XP_024388278.1	WP_110886824.1	36.184	152	75	6	95	245	42	172	1.04e-09	68.2	46.71
XP_024388278.1	ECK0372730.1	39.535	86	41	2	88	173	34	108	1.08e-09	65.9	60.47
XP_024388278.1	EBU6733622.1	33.824	136	67	5	101	234	553	667	1.09e-09	70.9	52.21
XP_024388278.1	ECZ2946079.1	33.088	136	68	5	101	234	409	523	1.11e-09	70.9	51.47
XP_024388278.1	WP_144311616.1	33.088	136	68	5	101	234	409	523	1.11e-09	70.9	51.47
XP_024388278.1	WP_080218816.1	33.824	136	67	5	101	234	553	667	1.12e-09	70.9	52.21
XP_024388278.1	MBK04890.1	32.317	164	97	4	83	246	27	176	1.15e-09	68.2	45.12
XP_024388278.1	ECB5917525.1	33.824	136	67	5	101	234	467	581	1.16e-09	70.9	52.21
XP_024388278.1	WP_043571027.1	32.903	155	86	5	92	245	51	188	1.18e-09	67.8	47.74
XP_024388278.1	EBS2941854.1	33.824	136	67	5	101	234	314	428	1.22e-09	70.5	52.21
XP_024388278.1	TAE16092.1	32.544	169	86	5	95	260	40	183	1.25e-09	67.8	44.97
XP_024388278.1	EAQ0115151.1	33.088	136	68	5	101	234	409	523	1.26e-09	70.5	51.47
XP_024388278.1	EBR3281118.1	33.088	136	68	5	101	234	409	523	1.27e-09	70.5	51.47
XP_024388278.1	EBE9405343.1	33.088	136	68	5	101	234	409	523	1.28e-09	70.5	51.47
XP_024388278.1	MAQ14949.1	31.098	164	81	5	91	249	42	178	1.29e-09	67.8	45.12
XP_024388278.1	CDR43291.1	28.293	205	110	7	57	249	35	214	1.29e-09	68.9	41.95
XP_024388278.1	EAS8724478.1	33.824	136	67	5	101	234	283	397	1.30e-09	70.5	52.21
XP_024388278.1	WP_147207024.1	33.088	136	68	5	101	234	18	132	1.34e-09	69.3	51.47
XP_024388278.1	WP_091384320.1	31.818	154	89	4	92	245	59	196	1.34e-09	67.8	46.75
XP_024388278.1	ECA2593513.1	33.824	136	67	5	101	234	467	581	1.35e-09	70.5	52.21
XP_024388278.1	ECV9876369.1	39.759	83	39	2	93	175	39	110	1.36e-09	65.5	61.45
XP_024388278.1	EDA5800391.1	33.824	136	67	5	101	234	287	401	1.37e-09	70.5	52.21
XP_024388278.1	EBF7414262.1	33.824	136	67	5	101	234	248	362	1.37e-09	70.5	52.21
XP_024388278.1	WP_050954895.1	33.088	136	68	5	101	234	18	132	1.38e-09	69.3	51.47
XP_024388278.1	WP_103355096.1	33.113	151	82	5	96	245	63	195	1.40e-09	67.8	46.36
XP_024388278.1	KOY88216.1	28.655	171	101	4	81	251	42	191	1.41e-09	68.2	43.27
XP_024388278.1	WP_023220928.1	33.088	136	68	5	101	234	18	132	1.42e-09	69.3	51.47
XP_024388278.1	WP_020642754.1	33.113	151	82	5	96	245	64	196	1.42e-09	67.8	47.02
XP_024388278.1	ABX02660.1	32.164	171	83	8	95	260	39	181	1.43e-09	67.8	46.78
XP_024388278.1	ECV7678076.1	33.088	136	68	5	101	234	18	132	1.43e-09	69.3	51.47
XP_024388278.1	WP_091305208.1	33.113	151	82	5	96	245	63	195	1.52e-09	67.8	46.36
XP_024388278.1	WP_144849681.1	32.468	154	81	5	95	245	39	172	1.54e-09	67.8	48.70
XP_024388278.1	VDZ99768.1	36.893	103	53	3	101	203	18	108	1.55e-09	66.2	57.28
XP_024388278.1	WP_054041027.1	28.655	171	101	4	81	251	54	203	1.59e-09	68.2	43.27
XP_024388278.1	WP_038377932.1	33.571	140	72	4	92	231	37	155	1.59e-09	67.4	47.86
XP_024388278.1	WP_116200822.1	30.464	151	86	4	96	245	63	195	1.63e-09	67.8	46.36
XP_024388278.1	WP_093260628.1	33.121	157	81	4	93	245	56	192	1.66e-09	67.4	45.22
XP_024388278.1	EBZ3010591.1	33.088	136	68	5	101	234	18	132	1.69e-09	68.9	51.47
XP_024388278.1	EBZ9512429.1	33.088	136	68	5	101	234	409	523	1.69e-09	70.1	51.47
XP_024388278.1	WP_110978351.1	34.641	153	79	4	95	245	39	172	1.73e-09	67.8	47.71
XP_024388278.1	OYT73862.1	33.333	159	89	5	94	250	40	183	1.76e-09	67.8	46.54
XP_024388278.1	VEA91931.1	30.137	146	75	6	93	234	39	161	1.78e-09	66.6	49.32
XP_024388278.1	WP_092978271.1	32.903	155	86	5	92	245	51	188	1.90e-09	67.4	47.10
XP_024388278.1	WP_114451459.1	31.429	175	93	5	78	245	34	188	1.90e-09	67.4	42.86
XP_024388278.1	WP_142074395.1	30.357	168	93	4	93	256	54	201	1.91e-09	67.4	44.64
XP_024388278.1	WP_015162437.1	33.548	155	84	7	95	246	39	177	1.94e-09	67.4	49.68
XP_024388278.1	WP_092925664.1	32.903	155	86	5	92	245	51	188	2.00e-09	67.4	47.10
XP_024388278.1	RYX83523.1	34.524	168	86	10	84	246	28	176	2.11e-09	67.4	48.81
XP_024388278.1	HAS41522.1	30.000	170	102	5	95	264	39	191	2.13e-09	67.4	44.71
XP_024388278.1	RZU70786.1	32.903	155	86	5	92	245	53	190	2.13e-09	67.4	47.10
XP_024388278.1	WP_149852339.1	32.903	155	80	4	95	245	58	192	2.15e-09	67.4	45.16
XP_024388278.1	WP_018400127.1	30.890	191	94	9	93	277	37	195	2.17e-09	67.4	45.55
XP_024388278.1	XP_008037668.1	28.319	226	137	6	47	269	1	204	2.24e-09	67.4	41.59
XP_024388278.1	SFD86084.1	32.903	155	86	5	92	245	53	190	2.28e-09	67.0	47.10
XP_024388278.1	WP_125091735.1	33.548	155	85	5	92	245	56	193	2.28e-09	67.4	47.10
XP_024388278.1	WP_155548449.1	33.113	151	82	5	96	245	63	195	2.40e-09	67.0	47.02
XP_024388278.1	WP_118272949.1	30.769	169	90	6	83	251	59	200	2.41e-09	67.4	44.97
XP_024388278.1	WP_029720362.1	31.210	157	84	4	93	245	70	206	2.49e-09	67.4	47.13
XP_024388278.1	ONI72669.1	32.903	155	78	6	96	245	57	190	2.59e-09	67.0	49.03
XP_024388278.1	WP_043788674.1	32.450	151	83	5	96	245	63	195	2.60e-09	67.0	46.36
XP_024388278.1	WP_012794272.1	34.194	155	76	4	94	247	38	167	2.71e-09	67.0	45.81
XP_024388278.1	SDK28924.1	32.903	155	86	5	92	245	53	190	2.75e-09	67.0	47.10
XP_024388278.1	MQA07959.1	32.450	151	84	5	96	245	63	196	2.75e-09	67.0	49.67
XP_024388278.1	WP_118759104.1	26.389	216	112	11	49	259	12	185	2.79e-09	67.0	43.06
XP_024388278.1	XP_019037195.1	32.278	158	94	4	97	246	1	153	2.82e-09	65.9	45.57
XP_024388278.1	WP_076381650.1	35.065	154	72	7	92	242	34	162	2.82e-09	67.0	47.40
XP_024388278.1	WP_149115380.1	33.333	150	75	6	95	242	51	177	2.84e-09	67.0	47.33
XP_024388278.1	WP_086857396.1	32.450	151	83	5	96	245	63	195	2.84e-09	67.0	45.70
XP_024388278.1	TWF77409.1	31.169	154	90	4	89	242	36	173	2.89e-09	66.6	46.75
XP_024388278.1	WP_086846059.1	32.450	151	83	5	96	245	63	195	2.90e-09	67.0	46.36
XP_024388278.1	WP_092628336.1	32.903	155	86	5	92	245	51	188	2.91e-09	66.6	47.10
XP_024388278.1	WP_143231195.1	32.903	155	78	6	96	245	61	194	2.97e-09	67.0	49.03
XP_024388278.1	WP_117743741.1	30.769	169	90	6	83	251	59	200	3.05e-09	67.0	44.97
XP_024388278.1	WP_080204001.1	38.144	97	48	3	101	197	18	102	3.13e-09	64.3	57.73
XP_024388278.1	EBP4684004.1	37.755	98	49	3	101	198	18	103	3.28e-09	64.3	57.14
XP_024388278.1	WP_145934967.1	30.128	156	83	5	95	245	62	196	3.37e-09	66.6	46.79
XP_024388278.1	WP_054035961.1	31.818	176	88	7	92	262	34	182	3.47e-09	66.6	47.16
XP_024388278.1	WP_154023229.1	33.077	130	64	5	107	234	1	109	3.69e-09	67.8	51.54
XP_024388278.1	EBE7547859.1	37.755	98	49	3	101	198	18	103	3.72e-09	63.9	57.14
XP_024388278.1	QEL13368.1	31.250	176	87	7	95	268	66	209	3.72e-09	67.0	44.89
XP_024388278.1	WP_020531366.1	30.968	155	86	5	95	249	67	200	3.75e-09	67.0	47.10
XP_024388278.1	MQA61660.1	30.968	155	89	5	92	245	26	163	3.88e-09	65.9	47.10
XP_024388278.1	WP_079822790.1	37.755	98	49	3	101	198	18	103	3.93e-09	63.9	57.14
XP_024388278.1	OAP27290.1	30.065	153	84	5	96	245	38	170	3.93e-09	66.2	47.06
XP_024388278.1	WP_151088337.1	31.818	154	82	5	95	245	39	172	3.94e-09	66.6	50.00
XP_024388278.1	XP_009060026.1	30.814	172	94	7	88	249	74	230	4.11e-09	67.8	46.51
XP_024388278.1	MBF02278.1	30.000	190	93	7	95	274	40	199	4.12e-09	66.2	42.11
XP_024388278.1	WP_067578574.1	30.065	153	84	5	96	245	63	195	4.19e-09	66.6	47.06
XP_024388278.1	EAY6386591.1	33.077	130	64	5	107	234	1	109	4.38e-09	67.4	51.54
XP_024388278.1	WP_020668910.1	32.919	161	85	7	96	252	63	204	4.40e-09	66.2	47.83
XP_024388278.1	WP_126696439.1	27.149	221	121	7	48	266	11	193	4.57e-09	66.6	42.53
XP_024388278.1	WP_051664530.1	26.036	169	97	4	88	256	43	183	4.66e-09	65.9	44.97
XP_024388278.1	WP_132721771.1	31.707	164	86	5	83	245	30	168	4.70e-09	66.2	45.73
XP_024388278.1	WP_026417742.1	31.522	184	107	6	64	245	4	170	4.71e-09	65.9	45.11
XP_024388278.1	WP_147256591.1	31.169	154	90	4	89	242	47	184	4.85e-09	66.2	46.75
XP_024388278.1	WP_091449848.1	30.968	155	81	5	96	245	59	192	5.48e-09	66.2	47.10
XP_024388278.1	RZK36955.1	32.450	151	85	5	95	245	39	172	5.77e-09	66.2	50.33
XP_024388278.1	WP_027942441.1	32.051	156	80	5	95	245	62	196	6.02e-09	65.9	46.79
XP_024388278.1	PWC93032.1	31.414	191	95	6	63	250	8	165	6.15e-09	65.9	41.88
XP_024388278.1	OJJ16830.1	29.885	174	97	6	95	264	39	191	6.62e-09	65.9	45.40
XP_024388278.1	WP_120024109.1	29.870	154	89	5	96	248	63	198	7.03e-09	65.9	46.75
XP_024388278.1	KAA8912949.1	29.565	115	73	3	94	203	97	208	7.83e-09	66.6	55.65
XP_024388278.1	WP_106185111.1	30.921	152	87	4	95	245	57	191	7.90e-09	65.5	48.68
XP_024388278.1	WP_118343626.1	25.688	218	113	8	48	259	11	185	7.95e-09	65.5	40.83
XP_024388278.1	WP_150065780.1	30.769	156	84	4	94	245	53	188	8.30e-09	65.5	46.15
XP_024388278.1	WP_116044383.1	31.169	154	82	4	96	245	60	193	8.74e-09	65.5	46.10
XP_024388278.1	WP_085944804.1	32.680	153	85	5	94	245	13	148	9.30e-09	64.3	46.41
XP_024388278.1	RZK16148.1	32.468	154	81	5	95	245	39	172	9.41e-09	65.5	48.70
XP_024388278.1	EBS4595508.1	39.024	82	39	2	93	174	39	109	1.02e-08	63.2	59.76
XP_024388278.1	WP_093945762.1	31.126	151	85	5	96	245	64	196	1.07e-08	65.5	46.36
XP_024388278.1	WP_153028524.1	32.903	155	78	6	96	245	63	196	1.19e-08	65.1	46.45
XP_024388278.1	WP_091507014.1	29.487	156	84	5	95	245	62	196	1.33e-08	65.1	46.79
XP_024388278.1	ECK0372924.1	39.506	81	38	2	93	173	39	108	1.39e-08	62.8	60.49
XP_024388278.1	XP_031569826.1	31.325	166	91	6	88	242	47	200	1.39e-08	65.5	47.59
XP_024388278.1	WP_081789790.1	30.573	157	85	4	93	245	34	170	1.40e-08	64.7	44.59
XP_024388278.1	WP_145439169.1	32.418	182	97	8	95	266	50	215	1.43e-08	65.1	45.60
XP_024388278.1	WP_086678946.1	32.450	151	83	5	96	245	63	195	1.44e-08	65.1	45.70
XP_024388278.1	WP_092604102.1	32.258	155	87	5	92	245	53	190	1.44e-08	64.7	47.10
XP_024388278.1	MBT29968.1	29.518	166	96	6	83	248	55	199	1.48e-08	65.1	48.19
XP_024388278.1	WP_126693855.1	33.735	166	68	6	89	245	33	165	1.51e-08	64.7	42.17
XP_024388278.1	RJR07453.1	32.432	148	81	5	95	242	53	181	1.51e-08	65.1	48.65
XP_024388278.1	ECK0372867.1	39.506	81	38	2	93	173	39	108	1.52e-08	62.4	60.49
XP_024388278.1	WP_081671045.1	31.250	160	84	5	89	247	38	172	1.55e-08	64.7	45.62
XP_024388278.1	WP_089919552.1	33.333	159	76	7	93	248	37	168	1.57e-08	64.7	47.80
XP_024388278.1	RTL44901.1	28.804	184	108	5	94	269	40	208	1.62e-08	64.7	47.28
XP_024388278.1	WP_089815959.1	33.548	155	77	4	94	247	38	167	1.65e-08	64.7	45.16
XP_024388278.1	QFU85416.1	32.903	155	78	6	96	245	38	171	1.67e-08	64.3	46.45
XP_024388278.1	EHD04522.1	32.308	130	65	5	107	234	1	109	1.73e-08	63.5	50.77
XP_024388278.1	WP_130734961.1	35.526	152	72	5	95	245	40	166	1.76e-08	64.7	46.05
XP_024388278.1	RYG66174.1	32.895	152	88	4	95	246	39	176	1.87e-08	64.7	48.68
XP_024388278.1	WP_116982976.1	32.544	169	86	6	95	260	39	182	1.89e-08	64.7	45.56
XP_024388278.1	EAA5686869.1	45.312	64	33	1	88	151	34	95	2.06e-08	62.0	68.75
XP_024388278.1	WP_092775807.1	28.571	154	92	5	93	245	60	196	2.08e-08	64.7	46.10
XP_024388278.1	WP_093423122.1	32.298	161	91	5	86	245	50	193	2.10e-08	64.3	47.20
XP_024388278.1	WP_106616327.1	31.613	155	82	4	95	245	59	193	2.16e-08	64.3	45.16
XP_024388278.1	WP_106303265.1	32.903	155	85	6	95	246	39	177	2.21e-08	64.7	47.10
XP_024388278.1	WP_148217879.1	27.011	174	94	4	83	256	11	151	2.22e-08	63.9	41.95
XP_024388278.1	WP_133811823.1	31.875	160	83	5	89	247	33	167	2.23e-08	64.3	46.88
XP_024388278.1	WP_119320669.1	32.704	159	82	6	95	247	46	185	2.25e-08	64.7	47.80
XP_024388278.1	ADP77027.1	27.647	170	90	4	83	252	6	142	2.40e-08	63.5	42.94
XP_024388278.1	ECI4180955.1	40.000	85	40	2	88	172	34	107	2.40e-08	62.0	57.65
XP_024388278.1	WP_094790453.1	37.634	93	46	3	101	193	18	98	2.41e-08	61.6	56.99
XP_024388278.1	MTD56367.1	31.788	151	85	5	96	245	63	196	2.45e-08	64.3	47.68
XP_024388278.1	AHH93509.1	30.573	157	85	4	93	245	59	195	2.54e-08	64.3	44.59
XP_024388278.1	TMQ04402.1	30.120	166	89	4	83	248	30	168	2.62e-08	63.9	46.99
XP_024388278.1	WP_034267407.1	33.113	151	83	5	96	245	61	194	2.75e-08	63.9	45.03
XP_024388278.1	MPY96805.1	33.113	151	83	5	96	245	61	194	2.84e-08	63.9	45.03
XP_024388278.1	WP_019856011.1	30.909	165	96	5	93	256	54	201	2.85e-08	63.9	47.27
XP_024388278.1	WP_132479261.1	33.766	154	84	5	93	245	56	192	2.88e-08	63.9	47.40
XP_024388278.1	EBY9401603.1	45.312	64	33	1	88	151	34	95	2.95e-08	61.6	67.19
XP_024388278.1	ECA6561755.1	45.312	64	33	1	88	151	34	95	2.97e-08	61.2	68.75
XP_024388278.1	AOS60968.1	30.769	156	82	5	95	245	7	141	2.98e-08	62.8	44.23
XP_024388278.1	EBX7012834.1	45.312	64	33	1	88	151	34	95	3.01e-08	61.2	68.75
XP_024388278.1	WP_145740453.1	30.380	158	86	4	92	245	56	193	3.01e-08	63.9	44.94
XP_024388278.1	WP_106114119.1	30.909	165	96	5	93	256	54	201	3.05e-08	63.9	47.27
XP_024388278.1	EDL3474796.1	45.312	64	33	1	88	151	34	95	3.36e-08	61.2	68.75
XP_024388278.1	ECE5907985.1	32.308	130	65	5	107	234	1	109	3.48e-08	63.2	50.77
XP_024388278.1	ALG14454.1	30.719	153	84	5	96	245	57	190	3.50e-08	63.5	47.71
XP_024388278.1	MPY81856.1	33.333	150	82	5	97	245	77	209	3.53e-08	64.3	46.67
XP_024388278.1	EBZ1004158.1	45.312	64	33	1	88	151	34	95	3.64e-08	61.2	68.75
XP_024388278.1	WP_144632455.1	30.263	152	88	5	95	245	61	195	3.81e-08	63.9	47.37
XP_024388278.1	ECF0272853.1	45.312	64	33	1	88	151	34	95	4.00e-08	61.2	68.75
XP_024388278.1	WP_109152543.1	31.414	191	95	6	63	250	236	393	4.10e-08	65.5	41.88
XP_024388278.1	ECN6684653.1	45.312	64	33	1	88	151	34	95	4.21e-08	61.2	68.75
XP_024388278.1	WP_069845754.1	30.000	190	100	8	63	245	25	188	4.31e-08	63.5	42.63
XP_024388278.1	WP_083471428.1	30.519	154	85	5	95	245	60	194	4.49e-08	63.5	47.40
XP_024388278.1	WP_154758525.1	31.788	151	85	5	96	245	99	232	4.62e-08	64.3	47.68
XP_024388278.1	OGY41897.1	29.012	162	80	5	89	249	11	138	4.98e-08	62.8	41.36
XP_024388278.1	EBN6690247.1	47.458	59	29	1	93	151	39	95	5.31e-08	60.8	69.49
XP_024388278.1	EAA2614068.1	38.750	80	38	2	93	172	39	107	5.32e-08	60.8	60.00
XP_024388278.1	YP_001949930.1	31.515	165	93	6	83	247	27	171	5.85e-08	62.8	44.85
XP_024388278.1	WP_089299591.1	29.268	164	97	5	93	254	74	220	6.00e-08	63.5	46.34
XP_024388278.1	WP_077010506.1	30.968	155	83	4	95	245	59	193	6.01e-08	63.2	45.16
XP_024388278.1	ODH50623.1	29.710	138	76	4	130	251	4	136	6.01e-08	62.4	49.28
XP_024388278.1	EBF6464284.1	32.308	130	65	5	107	234	1	109	6.10e-08	63.9	50.77
XP_024388278.1	SCU94712.1	29.091	165	95	5	90	252	42	186	6.13e-08	63.9	45.45
XP_024388278.1	WP_075737941.1	33.974	156	77	6	95	245	54	188	6.68e-08	62.8	44.23
XP_024388278.1	MBN70384.1	33.149	181	95	8	95	265	50	214	6.86e-08	63.2	44.75
XP_024388278.1	OJV55464.1	32.500	160	80	5	92	248	34	168	7.38e-08	62.8	46.25
XP_024388278.1	WP_146635288.1	32.308	130	65	5	107	234	1	109	7.44e-08	63.5	50.77
XP_024388278.1	WP_105355302.1	31.953	169	95	7	83	246	24	177	7.56e-08	63.2	48.52
XP_024388278.1	EBX8414499.1	37.500	80	39	2	101	180	18	86	7.74e-08	60.1	61.25
XP_024388278.1	EBV2112153.1	32.308	130	65	5	107	234	1	109	7.77e-08	63.5	50.77
XP_024388278.1	EAA4294571.1	32.308	130	65	5	107	234	1	109	7.79e-08	63.5	50.77
XP_024388278.1	ECD3012626.1	32.308	130	65	5	107	234	1	109	8.01e-08	63.9	50.77
XP_024388278.1	EBX5224699.1	37.500	80	39	2	101	180	18	86	8.02e-08	60.1	61.25
XP_024388278.1	ECC8725763.1	32.308	130	65	5	107	234	1	109	8.16e-08	63.2	50.77
XP_024388278.1	WP_108801699.1	29.878	164	89	6	86	248	30	168	8.62e-08	62.8	48.78
XP_024388278.1	WP_051771418.1	30.968	155	83	4	95	245	58	192	8.82e-08	62.8	45.16
XP_024388278.1	WP_139137499.1	32.308	130	65	5	107	234	1	109	9.24e-08	63.5	50.77
XP_024388278.1	WP_139814778.1	32.308	130	65	5	107	234	1	109	9.24e-08	63.5	50.77
XP_024388278.1	ECI5923316.1	32.308	130	65	5	107	234	1	109	9.30e-08	63.5	50.77
XP_024388278.1	WP_027933031.1	30.769	156	90	5	99	253	66	204	9.58e-08	62.8	45.51
XP_024388278.1	ECC4995468.1	32.308	130	65	5	107	234	1	109	9.88e-08	63.5	50.77
XP_024388278.1	MPY77387.1	33.113	151	83	5	96	245	61	194	9.91e-08	62.4	45.03
XP_024388278.1	WP_135538111.1	32.237	152	77	5	95	245	40	166	1.00e-07	62.4	44.74
XP_024388278.1	WP_154078509.1	30.909	165	88	5	86	245	30	173	1.01e-07	62.0	45.45
XP_024388278.1	EBX5205660.1	32.308	130	65	5	107	234	1	109	1.04e-07	62.8	50.77
XP_024388278.1	EBV2194407.1	47.458	59	29	1	93	151	39	95	1.07e-07	60.1	69.49
XP_024388278.1	WP_046346706.1	37.500	88	43	3	101	188	18	93	1.08e-07	59.7	57.95
XP_024388278.1	EBU8635694.1	32.308	130	65	5	107	234	1	109	1.08e-07	63.5	50.77
XP_024388278.1	WP_145036977.1	32.967	182	96	8	95	266	49	214	1.10e-07	62.8	44.51
XP_024388278.1	ECE9639052.1	32.308	130	65	5	107	234	1	109	1.12e-07	63.5	50.77
XP_024388278.1	ECI6945448.1	32.308	130	65	5	107	234	1	109	1.17e-07	63.2	50.77
XP_024388278.1	AXB48864.1	31.373	153	83	5	96	245	38	171	1.18e-07	62.0	45.10
XP_024388278.1	WP_044001169.1	29.310	174	102	4	95	266	39	193	1.19e-07	62.4	46.55
XP_024388278.1	RZK24649.1	32.468	154	81	5	95	245	39	172	1.19e-07	62.4	46.75
XP_024388278.1	WP_119048569.1	31.481	162	83	5	89	248	33	168	1.19e-07	62.4	46.30
XP_024388278.1	WP_130019275.1	32.544	169	86	6	95	260	39	182	1.24e-07	62.0	44.38
XP_024388278.1	EBN6690245.1	45.763	59	30	1	93	151	39	95	1.24e-07	59.7	69.49
XP_024388278.1	ECI4313506.1	45.763	59	30	1	93	151	39	95	1.27e-07	59.7	69.49
XP_024388278.1	EBL5786991.1	31.783	129	65	5	108	234	1	108	1.32e-07	60.5	50.39
XP_024388278.1	WP_113697959.1	31.373	153	83	5	96	245	63	196	1.36e-07	62.4	45.10
XP_024388278.1	WP_027935612.1	31.757	148	83	5	99	245	66	196	1.39e-07	62.0	46.62
XP_024388278.1	WP_094003518.1	31.757	148	83	5	99	245	66	196	1.41e-07	62.0	46.62
XP_024388278.1	ECF3845372.1	45.763	59	30	1	93	151	39	95	1.43e-07	59.7	69.49
XP_024388278.1	WP_044576136.1	33.121	157	81	4	93	245	56	192	1.43e-07	62.0	44.59
XP_024388278.1	EBW2096291.1	32.308	130	65	5	107	234	1	109	1.46e-07	63.2	50.77
XP_024388278.1	WP_121389051.1	27.389	157	90	4	93	245	60	196	1.48e-07	62.0	45.22
XP_024388278.1	APU12215.1	33.974	156	77	6	95	245	61	195	1.50e-07	62.0	44.23
XP_024388278.1	WP_026153693.1	31.757	148	83	5	99	245	66	196	1.56e-07	62.0	46.62
XP_024388278.1	EBR9495894.1	51.852	54	24	1	92	145	38	89	1.60e-07	59.3	72.22
XP_024388278.1	ECF3845276.1	45.763	59	30	1	93	151	39	95	1.61e-07	59.7	69.49
XP_024388278.1	WP_043720296.1	28.402	169	96	5	93	256	50	198	1.64e-07	62.0	43.20
XP_024388278.1	EBV2195271.1	45.000	60	31	1	92	151	38	95	1.65e-07	59.7	68.33
XP_024388278.1	WP_145181033.1	32.967	182	96	8	95	266	49	214	1.69e-07	62.0	44.51
XP_024388278.1	EDH1081192.1	45.763	59	30	1	93	151	39	95	1.74e-07	59.3	69.49
XP_024388278.1	EBY9755803.1	45.763	59	30	1	93	151	39	95	1.81e-07	59.3	69.49
XP_024388278.1	EBV5243099.1	45.763	59	30	1	93	151	39	95	1.95e-07	59.3	69.49
XP_024388278.1	WP_116741519.1	33.333	156	76	6	95	248	39	168	2.01e-07	61.6	46.15
XP_024388278.1	EAS8531018.1	45.763	59	30	1	93	151	39	95	2.02e-07	59.3	69.49
XP_024388278.1	EBU8136707.1	37.500	80	39	2	93	172	39	107	2.06e-07	59.3	60.00
XP_024388278.1	WP_112093478.1	27.500	160	83	4	93	252	19	145	2.09e-07	60.8	43.75
XP_024388278.1	EBY9752951.1	45.763	59	30	1	93	151	39	95	2.10e-07	59.3	69.49
XP_024388278.1	WP_081886059.1	33.333	168	87	6	95	260	70	214	2.11e-07	62.0	44.05
XP_024388278.1	EBP4298436.1	38.961	77	36	2	101	177	18	83	2.14e-07	58.5	59.74
XP_024388278.1	EBF7340795.1	38.961	77	36	2	101	177	18	83	2.19e-07	58.5	59.74
XP_024388278.1	EBV1298702.1	45.763	59	30	1	93	151	39	95	2.22e-07	59.3	69.49
XP_024388278.1	EBS3903082.1	38.961	77	36	2	101	177	18	83	2.25e-07	58.5	59.74
XP_024388278.1	EBQ2510588.1	37.500	80	39	2	101	180	18	86	2.41e-07	58.5	60.00
XP_024388278.1	EAY6308800.1	37.500	80	39	2	101	180	18	86	2.47e-07	58.5	60.00
XP_024388278.1	WP_111310613.1	32.680	153	75	6	91	242	40	165	2.47e-07	60.8	45.75
XP_024388278.1	TID31196.1	27.982	218	125	8	48	246	14	218	2.52e-07	62.4	42.66
XP_024388278.1	EWM14729.1	28.402	169	96	5	93	256	59	207	2.56e-07	61.6	43.20
XP_024388278.1	WP_109479129.1	34.615	156	73	7	95	249	39	166	2.73e-07	63.2	42.31
XP_024388278.1	EAZ8651097.1	45.763	59	30	1	93	151	39	95	2.76e-07	58.9	67.80
XP_024388278.1	OGQ18323.1	28.571	175	95	5	83	252	25	174	2.78e-07	62.0	41.71
XP_024388278.1	EBA7283947.1	43.750	64	34	1	88	151	34	95	2.81e-07	58.9	64.06
XP_024388278.1	WP_156758441.1	30.323	155	84	5	95	245	58	192	2.89e-07	61.2	44.52
XP_024388278.1	EBX7009113.1	45.763	59	30	1	93	151	39	95	2.89e-07	58.5	69.49
XP_024388278.1	MEI38263.1	45.763	59	30	1	93	151	39	95	2.93e-07	58.9	69.49
XP_024388278.1	ECA6560004.1	45.763	59	30	1	93	151	39	95	2.94e-07	58.5	69.49
XP_024388278.1	WP_145232644.1	28.889	180	104	7	95	265	39	203	2.95e-07	61.2	45.00
XP_024388278.1	EAQ0413038.1	45.763	59	30	1	93	151	39	95	3.04e-07	58.9	67.80
XP_024388278.1	WP_079935779.1	36.559	93	47	3	101	193	18	98	3.16e-07	58.5	56.99
XP_024388278.1	EAN0347303.1	43.750	64	34	1	88	151	34	95	3.21e-07	58.9	64.06
XP_024388278.1	QDT90938.1	28.889	180	104	7	95	265	50	214	3.28e-07	61.2	45.00
XP_024388278.1	EAS4199195.1	43.750	64	34	1	88	151	34	95	3.30e-07	58.9	64.06
XP_024388278.1	EBD3590244.1	44.068	59	31	1	93	151	39	95	3.36e-07	58.5	69.49
XP_024388278.1	EAR9513268.1	43.750	64	34	1	88	151	34	95	3.38e-07	58.9	64.06
XP_024388278.1	EAP8262491.1	43.750	64	34	1	88	151	34	95	3.43e-07	58.5	64.06
XP_024388278.1	WP_145174216.1	30.939	181	99	8	95	265	54	218	3.56e-07	61.2	44.75
XP_024388278.1	WP_119319235.1	33.133	166	90	6	91	256	38	182	3.61e-07	60.8	43.37
XP_024388278.1	ECF0273013.1	45.763	59	30	1	93	151	39	95	3.71e-07	58.2	69.49
XP_024388278.1	EDA9105109.1	45.763	59	30	1	93	151	39	95	3.80e-07	58.2	69.49
XP_024388278.1	MAX36080.1	28.729	181	105	7	95	266	39	204	3.98e-07	60.8	45.30
XP_024388278.1	OSJ83322.1	45.763	59	30	1	93	151	39	95	3.99e-07	58.2	69.49
XP_024388278.1	EBG0098944.1	44.068	59	31	1	93	151	39	95	4.00e-07	58.5	69.49
XP_024388278.1	WP_019108134.1	27.215	158	86	4	90	246	38	167	4.02e-07	60.5	44.30
XP_024388278.1	EAY3779232.1	45.763	59	30	1	93	151	39	95	4.08e-07	58.5	67.80
XP_024388278.1	ECZ4230144.1	45.763	59	30	1	93	151	39	95	4.10e-07	58.5	67.80
XP_024388278.1	MII87193.1	45.763	59	30	1	93	151	39	95	4.14e-07	58.5	67.80
XP_024388278.1	EAV4622543.1	45.763	59	30	1	93	151	39	95	4.22e-07	58.2	67.80
XP_024388278.1	EAB9259808.1	45.763	59	30	1	93	151	39	95	4.31e-07	58.2	69.49
XP_024388278.1	EBV4506954.1	48.276	58	28	1	88	145	34	89	4.40e-07	58.2	68.97
XP_024388278.1	ECF3813526.1	44.068	59	31	1	93	151	39	95	4.40e-07	58.5	69.49
XP_024388278.1	EAN8608958.1	45.763	59	30	1	93	151	39	95	4.53e-07	58.2	67.80
XP_024388278.1	EAA8523015.1	45.763	59	30	1	93	151	39	95	4.57e-07	58.2	67.80
XP_024388278.1	EAA3682978.1	34.066	91	48	2	71	151	7	95	4.58e-07	58.2	54.95
XP_024388278.1	ECG5419585.1	43.750	64	34	1	88	151	34	95	4.61e-07	58.2	64.06
XP_024388278.1	EBU7310998.1	35.165	91	47	2	71	151	7	95	4.64e-07	58.2	52.75
XP_024388278.1	EAR5263041.1	44.068	59	31	1	93	151	39	95	4.77e-07	58.2	69.49
XP_024388278.1	WP_073998554.1	36.264	91	46	3	101	191	18	96	4.78e-07	58.2	57.14
XP_024388278.1	ECN7371035.1	45.763	59	30	1	93	151	39	95	4.80e-07	58.2	67.80
XP_024388278.1	WP_107333958.1	27.513	189	109	6	95	283	33	193	4.94e-07	60.5	41.80
XP_024388278.1	EBK7455516.1	44.068	59	31	1	93	151	39	95	5.03e-07	58.2	69.49
XP_024388278.1	EAX6201362.1	43.750	64	34	1	88	151	34	95	5.04e-07	58.2	64.06
XP_024388278.1	EDE2122276.1	45.763	59	30	1	93	151	39	95	5.06e-07	58.2	67.80
XP_024388278.1	EAS9470736.1	45.763	59	30	1	93	151	39	95	5.11e-07	58.2	67.80
XP_024388278.1	ECH0359900.1	45.763	59	30	1	93	151	39	95	5.17e-07	58.2	67.80
XP_024388278.1	EAZ6212083.1	44.068	59	31	1	93	151	39	95	5.25e-07	58.2	69.49
XP_024388278.1	ECH0332864.1	45.763	59	30	1	93	151	39	95	5.27e-07	58.2	67.80
XP_024388278.1	EDF4572279.1	45.763	59	30	1	93	151	39	95	5.34e-07	58.2	67.80
XP_024388278.1	EAA8522986.1	45.763	59	30	1	93	151	39	95	5.41e-07	58.2	67.80
XP_024388278.1	EAP9448551.1	45.763	59	30	1	93	151	39	95	5.41e-07	58.2	67.80
XP_024388278.1	EBF2071766.1	44.068	59	31	1	93	151	39	95	5.42e-07	58.2	69.49
XP_024388278.1	TBU23266.1	31.210	157	90	2	111	249	54	210	5.47e-07	60.8	45.22
XP_024388278.1	EAR0467440.1	45.763	59	30	1	93	151	39	95	5.65e-07	57.8	67.80
XP_024388278.1	EDF4594859.1	45.763	59	30	1	93	151	39	95	5.69e-07	57.8	67.80
XP_024388278.1	EBV5807955.1	45.763	59	30	1	93	151	39	95	5.77e-07	57.8	67.80
XP_024388278.1	WP_135433590.1	30.500	200	99	6	48	245	11	172	6.00e-07	60.5	42.00
XP_024388278.1	ECH0345509.1	45.763	59	30	1	93	151	39	95	6.09e-07	57.8	67.80
XP_024388278.1	EAP7767567.1	45.763	59	30	1	93	151	39	95	6.22e-07	57.8	67.80
XP_024388278.1	ECJ8209160.1	45.763	59	30	1	93	151	39	95	6.24e-07	57.8	67.80
XP_024388278.1	ECG5421086.1	45.763	59	30	1	93	151	39	95	6.27e-07	57.8	67.80
XP_024388278.1	ECH7874415.1	44.068	59	31	1	93	151	39	95	6.28e-07	57.8	69.49
XP_024388278.1	EAS9473511.1	45.763	59	30	1	93	151	39	95	6.30e-07	57.8	67.80
XP_024388278.1	MEM31986.1	45.763	59	30	1	93	151	39	95	6.37e-07	57.8	67.80
XP_024388278.1	EAN7584415.1	45.763	59	30	1	93	151	39	95	6.43e-07	57.8	67.80
XP_024388278.1	WP_140998074.1	34.211	152	74	5	95	245	40	166	6.44e-07	60.1	44.74
XP_024388278.1	WP_125419992.1	28.488	172	106	5	95	266	39	193	6.55e-07	60.5	47.09
XP_024388278.1	ARF08774.1	27.168	173	104	4	85	257	26	176	6.59e-07	59.7	41.62
XP_024388278.1	EAX6201002.1	45.763	59	30	1	93	151	39	95	6.61e-07	57.8	67.80
XP_024388278.1	ECV7245584.1	45.763	59	30	1	93	151	39	95	6.61e-07	57.8	69.49
XP_024388278.1	WP_040922564.1	27.368	190	108	7	64	245	26	193	6.67e-07	60.1	44.21
XP_024388278.1	WP_047557763.1	29.605	152	84	5	91	242	30	158	7.06e-07	59.7	48.03
XP_024388278.1	EID54168.1	27.368	190	108	7	64	245	30	197	7.13e-07	60.1	44.21
XP_024388278.1	XP_002552959.1	26.396	197	105	8	76	264	28	192	7.43e-07	60.8	40.61
XP_024388278.1	ECJ9421094.1	44.068	59	31	1	93	151	39	95	7.47e-07	57.4	69.49
XP_024388278.1	EAO6780411.1	45.763	59	30	1	93	151	39	95	7.73e-07	57.8	67.80
XP_024388278.1	EDM6191815.1	50.943	53	24	1	92	144	38	88	8.07e-07	57.0	71.70
XP_024388278.1	EAN8606686.1	45.763	59	30	1	93	151	39	95	8.07e-07	57.4	67.80
XP_024388278.1	WP_019132680.1	28.846	156	78	5	90	242	38	163	8.24e-07	59.7	42.95
XP_024388278.1	CUS20642.1	25.824	182	95	6	79	250	31	182	8.31e-07	60.5	39.56
XP_024388278.1	EAS1376235.1	45.763	59	30	1	93	151	39	95	8.45e-07	57.4	67.80
XP_024388278.1	WP_093480170.1	30.058	173	98	5	94	266	47	196	8.58e-07	60.1	43.35
XP_024388278.1	EAS1375868.1	44.068	59	31	1	93	151	39	95	8.79e-07	57.4	69.49
XP_024388278.1	WP_104483427.1	31.126	151	86	5	96	245	51	184	9.00e-07	59.7	45.70
XP_024388278.1	WP_093695093.1	30.058	173	98	5	94	266	47	196	9.08e-07	60.1	43.35
XP_024388278.1	EBL6422456.1	44.068	59	31	1	93	151	39	95	9.14e-07	57.4	69.49
XP_024388278.1	WP_006974058.1	31.034	174	94	7	89	260	33	182	9.41e-07	59.7	45.98
XP_024388278.1	EBY2034723.1	44.068	59	31	1	93	151	39	95	9.52e-07	57.0	69.49
