# Supplementary material for: A mycorrhizae-like gene regulates stem cell and gametophore development in mosses
Source: Nat Commun. 2020 Apr 24;11:2030. doi: 10.1038/s41467-020-15967-6 (PMC7181705; doi:10.1038/s41467-020-15967-6)
Supplement: Supplementary file 4 — Source Data [file 41467_2020_15967_MOESM4_ESM.zip › Raw data/Raw data for Figures and Supplementary Figures.xlsx]

## Sheet: Figures 
Figure 2b
	19 d										30 d
	Parameter 1	Parameter 2	Parameter 3	Parameter 4	Parameter 5	Parameter 6	Parameter 7	Parameter 8	Parameter 9	Parameter 10	Parameter 1	Parameter 2	Parameter 3	Parameter 4	Parameter 5	Parameter 6	Parameter 7	Parameter 8	Parameter 9	Parameter 10
WT	83.33	106.67	70	83.33	80	86.67	93.33	93.33	73.33	76.67	113.33	120	93.33	100	100	120	100	106.67	100	120
ppmacro2 #47	46.67	66.67	43.33	60	53.33	56.67	60	46.67	50	46.67	120	80	93.33	80	93.33	80	113.33	73.33	106.67	80
PpMACRO2-OE #6	83.33	86.67	93.33	83.33	73.33	70	76.67	80	70	66.67	66.67	73.33	80	73.33	93.33	66.67	86.67	73.33	66.67	80
Figure 2d	WT	ppmacro2 #47	PpMACRO2-OE #6
Parameter 1	6.33	9.12	2.57
Parameter 2	5.97	9.27	1.97
Parameter 3	6.6	10.22	2.67
Parameter 4	6.83	10.15	1.92
Parameter 5	5.9	9.28	2.55
Figure 3c	WT	ppmacro2 #12	ppmacro2 #47	ppmacro2 #107	ppmacro2 #130	PpMACRO2-OE #6	PpMACRO2-OE #39	PpMACRO2-OE #48
Parameter 1	17	12	12	11	13	25	23	33
Parameter 2	18	11	14	11	14	29	24	25
Parameter 3	17	15	11	14	11	27	21	27
Parameter 4	19	10	12	9	13	26	22	32
Parameter 5	15	13	12	12	15	28	24	30
Figure 3d	Control										6-BA
	Parameter 1	Parameter 2	Parameter 3	Parameter 4	Parameter 5	Parameter 6	Parameter 7	Parameter 8	Parameter 9	Parameter 10	Parameter 1	Parameter 2	Parameter 3	Parameter 4	Parameter 5	Parameter 6	Parameter 7	Parameter 8	Parameter 9
WT	103.1	98.87	96.3	112.35	103.71	89.88	103.1	101.12	98.87	92.69	108.42	103.75	99.74	102.67	103.49	100.8	97.54	103.49	99.74
ppmacro2 #47	61.28	72.6	73.54	67.41	59.92	67.41	73.54	78.65	73.54	67.41	84.3	92.4	86.97	92.4	77.81	92.4	90.78	90.35	84
Figure 6b	WT			ppmacro2 #47			PpMACRO2-OE #6
	Parameter 1	Parameter 2	Parameter 3	Parameter 1	Parameter 2	Parameter 3	Parameter 1	Parameter 2	Parameter 3
Pp3c13_4470	1.04	1.01	0.95	0.63	0.5	0.66	3.38	3.05	2.87
Pp3c13_19810	0.97	1.17	0.88	0.43	0.38	0.63	1.69	1.77	1.61
Pp3c17_14770	1.09	0.9	1.02	0.96	0.98	0.95	4.07	3.8	4.01
Pp3c20_13850	0.99	1.04	0.98	0.55	0.57	0.39	2.99	3.01	2.87
Pp3c3_26550	1.09	0.96	0.96	1.21	0.92	1	5.86	4.48	4.58
Figure 6c	WT			ppmacro2 #47			PpMACRO2-OE #6
	Parameter 1	Parameter 2	Parameter 3	Parameter 1	Parameter 2	Parameter 3	Parameter 1	Parameter 2	Parameter 3
Pp3c1_14230	0.99	1	1.01	0.09	0.06	0.07	1.78	1.66	1.7
Pp3c7_10780	1.05	0.98	0.97	0.36	0.38	0.24	5.46	5.7	5.46
Pp3c3_6420	1.01	0.96	1.03	0.43	0.5	0.46	3.06	3.51	3.14
Pp3c22_20520	0.96	1.01	1.03	0.48	0.45	0.69	3.02	2.39	3.02
Pp3c3_6830	1.01	0.97	1.02	0.63	0.74	0.61	3.05	3.88	3.58
Pp3c4_2530	0.97	1.01	1.02	0.61	0.69	0.65	4.1	4.6	4.49
Pp3c10_20000	1.04	0.97	0.99	0.86	0.95	0.77	3.96	4.04	3.81
Pp3c7_2300	1.01	1.01	0.99	0.94	0.92	0.9	4.81	5.28	4.64
Pp3c14_3280	0.91	1.02	1.07	0.93	0.94	0.76	1.98	1.91	2.16
Pp3c8_7340	0.97	1.01	1.03	0.38	0.56	0.77	1.26	1.35	1.17
Figure 6d	WT			ppmacro2 #47			PpMACRO2-OE #6
	Parameter 1	Parameter 2	Parameter 3	Parameter 1	Parameter 2	Parameter 3	Parameter 1	Parameter 2	Parameter 3
Pp3c17_18130	1.05	1	0.95	0.55	0.52	0.25	2.52	2.65	2.77
Pp3c12_21760	0.94	1.06	1	0.57	0.71	0.64	2.78	2.33	2.36
Pp3c6_2730	0.97	1.02	1.01	0.71	0.88	0.79	3.96	3.4	3.41
Pp3c3_37710	1.03	1.01	0.96	0.85	0.74	1.02	1.32	1.46	1.45
Pp3c1_24020	0.91	1.09	1.01	0.96	0.86	0.82	1.19	1.5	1.17
Pp3c15_13310	1.01	1.01	0.98	0.76	0.86	0.96	1.14	1.33	1.33

## Sheet: Supplementary Figures
Figure 9c
	WT	ppmacro2 #12	ppmacro2 #47	ppmacro2 #107	ppmacro2 #130
Parameter 1	1.2	0.01	0.01	0	0.01
Parameter 2	0.97	0.01	0.01	0	0
Parameter 3	0.86	0.01	0.01	0	0.01
Figure 10c
	WT	PpMACRO2-OE #6	PpMACRO2-OE #39	PpMACRO2-OE #48
Parameter 1	1.18	2.7	2.31	2.85
Parameter 2	0.83	2.71	2.65	3.43
Parameter 3	1.02	2.72	2.43	2.86
Figure 13b
	Spores	Protonemata	Gametophore	Archegonium	Sprorangium
Parameter 1	14.41	22.52	52.59	23.74	20.5
Parameter 2	14.75	21.33	54.09	24.1	20.16
Parameter 3	14.37	21.14	50.1	21.11	20.36
Figure 15	WT			ppmacro2 #47			PpMACRO2-OE #6
	Parameter 1	Parameter 2	Parameter 3	Parameter 1	Parameter 2	Parameter 3	Parameter 1	Parameter 2	Parameter 3
Pp3c20_6230	0.87	0.83	1.38	0.52	0.5	0.49	3.61	3.03	3.06
Pp3c5_19640	0.91	0.79	1.39	0.81	0.84	0.89	3.53	2.95	3.17
Pp3c1_8530	1.03	0.84	1.16	0.59	0.68	0.65	2.06	1.94	2.02
Pp3c17_21430	0.92	0.99	1.09	3.55	3.49	3.57	3.85	3.21	3.28
Pp3c26_1490	0.99	0.98	1.03	3.12	2.85	3.04	5.86	4.72	4.78
