# Supplementary material for: A mycorrhizae-like gene regulates stem cell and gametophore development in mosses
Source: Nat Commun. 2020 Apr 24;11:2030. doi: 10.1038/s41467-020-15967-6 (PMC7181705; doi:10.1038/s41467-020-15967-6)
Supplement: Supplementary file 4 — Source Data [file 41467_2020_15967_MOESM4_ESM.zip › Raw data/Transcriptome data.xlsx]

## Sheet: WT vs ppmacro2 #47
gene_id	wt_1_count	wt_2_count	wt_3_count	w47_1_count	w47_2_count	w47_3_count	wt_1_fpkm	wt_2_fpkm	wt_3_fpkm	w47_1_fpkm	w47_2_fpkm	w47_3_fpkm	w47_1vswt_w47_1	w47_1vswt_wt	w47_1vswt_log2FoldChange	w47_1vswt_pvalue	w47_1vswt_padj	w47_2vswt_w47_2	w47_2vswt_wt	w47_2vswt_log2FoldChange	w47_2vswt_pvalue	w47_2vswt_padj	w47_3vswt_w47_3	w47_3vswt_wt	w47_3vswt_log2FoldChange	w47_3vswt_pvalue	w47_3vswt_padj	gene_name	gene_chr	gene_start	gene_end	gene_strand	gene_length	gene_biotype	gene_description	tf_family
Pp3c9_3880	30	38	66	7	1	16	0.52567	0.724291	1.18991	0.140192	0.0183458	0.282465	7.52011	43.4823	-2.53139	0.00383796	0.0739998	1.00286	44.6342	-5.47572	0.000637219	0.00757579	15.675	44.8456	-1.51633	0.0450807	0.257194	Pp3c9_3880	Chr09	2225854	2228186	-	2333	-	PF06955:Xyloglucan endo-transglycosylase (XET) C-terminus|PF00722:Glycosyl hydrolases family 16	-
Pp3c24_13310	628	658	1038	225	177	732	17.2878	19.7035	29.4005	7.07937	5.10151	20.3023	241.718	753.141	-1.6396	9.32e-07	0.00010565	177.507	773.065	-2.12272	3.02e-10	2.64e-08	717.133	776.813	-0.115339	0.719754	0.909278	Pp3c24_13310	Chr24	8982908	8984803	-	1485	-	PF00722:Glycosyl hydrolases family 16|PF06955:Xyloglucan endo-transglycosylase (XET) C-terminus	-
Pp3c6_480	18	26	20	5	0	5	0.228591	0.359167	0.261333	0.0725751	0	0.0639748	5.37151	20.8813	-1.95706	0.0573677	0.380106	0	21.4331	-6.85872	0.00193035	0.0177608	4.89845	21.5437	-2.13503	0.0356598	0.226288	Pp3c6_480	Chr06	296999	300925	+	3219	-	PF06955:Xyloglucan endo-transglycosylase (XET) C-terminus|PF00722:Glycosyl hydrolases family 16	-
Pp3c26_9030	101	106	97	14	12	26	1.54004	1.75814	1.52181	0.243989	0.191574	0.399426	15.0402	98.7205	-2.71402	6.94e-07	8.21e-05	12.0344	101.326	-3.07327	7.37e-08	3.66e-06	25.4719	101.848	-1.99889	2.02e-05	0.00106904	Pp3c26_9030	Chr26	5369613	5373171	-	2681	-	PF14543:Xylanase inhibitor N-terminal|PF14541:Xylanase inhibitor C-terminal	-
Pp3c5_23400	219	236	288	31	22	63	4.25708	4.99019	5.7602	0.688749	0.44775	1.23385	33.3034	241.1	-2.85568	9.57e-13	4.61e-10	22.063	247.472	-3.48735	9.21e-16	1.86e-13	61.7205	248.706	-2.01041	8.41e-09	1.42e-06	Pp3c5_23400	Chr05	16282814	16287023	+	2103	-	PF01095:Pectinesterase	-
Pp3c25_6620	18	24	25	2	4	6	0.219455	0.318289	0.313611	0.0278699	0.0510597	0.0737017	2.1486	21.8076	-3.34226	0.00977304	0.134596	4.01145	22.3842	-2.47917	0.0206621	0.0972144	5.87814	22.4966	-1.9351	0.0438938	0.25277	Pp3c25_6620	Chr25	4431885	4435475	+	3353	-	PF03016:Exostosin family	-
Pp3c13_12000	27	17	68	1	1	10	0.45685	0.312893	1.18385	0.0193394	0.0177156	0.170476	1.0743	36.0507	-5.06943	0.00288981	0.0604322	1.00286	37.006	-5.20642	0.00224492	0.0199064	9.7969	37.1712	-1.92479	0.052058	0.27859	Pp3c13_12000	Chr13	8807490	8810414	-	2416	-	PF00150:Cellulase (glycosyl hydrolase family 5)	-
Pp3c8_9790	59	29	10	1	0	0	1.24453	0.665409	0.217035	0.0241093	0	0	1.0743	31.4908	-4.87439	0.00552989	0.0944391	0	32.3158	-7.4536	0.00111126	0.0115888	0	32.4995	-7.49546	0.00102589	0.0224948	Pp3c8_9790	Chr08	6095446	6099349	-	1938	-	Encodes a tetratricopeptide repeat protein required for cell cycle exit after meiosis II.ms5 mutants are male sterile, pollen tetrads undergo an extra round of division after meiosis II without chromosome replication, resulting in chromosome abnormalities. Gene product has some similarity to SCP1, a rat synaptonemal complex protein	-
Pp3c24_8590	11	13	10	7	8	14	0.224389	0.288463	0.209888	0.163207	0.170861	0.287733	7.52011	11.0651	-0.555878	0.624979	0.926157	8.02291	11.3572	-0.500101	0.656476	0.823791	13.7157	11.4164	0.266257	0.790054	1	Pp3c24_8590	Chr24	5804344	5810285	+	2004	-	PF12214:Cell cycle regulated microtubule associated protein	-
Pp3c24_19380	252	235	257	148	150	156	2.30824	2.34145	2.42209	1.54944	1.43852	1.43965	158.997	241.106	-0.600657	0.0299481	0.269827	150.429	247.471	-0.718152	0.00945795	0.0568195	152.832	248.731	-0.702624	0.00951191	0.100164	Pp3c24_19380	Chr24	12966688	12977565	+	4463	-	PF00307:Calponin homology (CH) domain|PF16796:Microtubule binding|PF00225:Kinesin motor domain	CH
Pp3c6_7500	2549	2027	1907	1032	1045	995	39.6055	34.2592	30.487	18.3273	16.9999	15.5762	1108.68	2097.38	-0.919816	8.37e-06	0.000686519	1047.99	2152.66	-1.03856	3.23e-07	1.34e-05	974.791	2163.88	-1.15052	3.36e-08	4.75e-06	Pp3c6_7500	Chr06	4527050	4530640	-	2631	-	PF03953:Tubulin C-terminal domain|PF00091:Tubulin/FtsZ family, GTPase domain	Tubulin_C
Pp3c7_15580	45	47	42	12	11	37	0.495978	0.563489	0.476296	0.151169	0.126937	0.41087	12.8916	43.5158	-1.75453	0.0107766	0.143102	11.0315	44.6643	-2.01693	0.00420016	0.0317751	36.2485	44.895	-0.307952	0.580462	0.845858	Pp3c7_15580	Chr07	10648655	10655342	+	3709	-	PF03999:Microtubule associated protein (MAP65/ASE1 family)	-
Pp3c20_13850	216	176	268	93	78	142	2.87716	2.55012	3.67301	1.41587	1.0878	1.90568	99.9101	213.347	-1.0949	0.00226238	0.0515613	78.2233	218.982	-1.48553	5.11e-05	0.000992677	139.116	220.065	-0.662084	0.0521014	0.278665	Pp3c20_13850	Chr20	9050082	9054401	+	3069	-	PF08241:Methyltransferase domain	Methyltransf_11
Pp3c3_26550	763	783	803	875	1083	1192	9.37798	10.4685	10.155	12.2921	13.9366	14.7609	940.014	762.294	0.30255	0.105017	0.506089	1086.1	782.422	0.473367	0.00924015	0.0559343	1167.79	786.41	0.570653	0.00165816	0.031346	Pp3c3_26550	Chr03	18161167	18166924	+	3326	-	PF00850:Histone deacetylase domain	Hist_deacetyl
Pp3c17_14770	3003	2609	2660	3176	3635	3700	26.9037	25.4254	24.5197	32.5214	34.0962	33.3973	3411.98	2678.81	0.348977	0.0209349	0.216494	3645.41	2749.48	0.406883	0.00560729	0.0390595	3624.85	2763.63	0.391321	0.00921816	0.0981075	Pp3c17_14770	Chr17	10170401	10176484	+	4563	-	PF00856:SET domain	SET
Pp3c13_4470	13	7	5	5	5	4	0.282528	0.165483	0.111806	0.1242	0.113771	0.0875852	5.37151	8.04434	-0.584544	0.67395	1	5.01432	8.2556	-0.721209	0.60721	0.791228	3.91876	8.30057	-1.08466	0.445854	1	Pp3c13_4470	Chr13	2741834	2745638	+	1881	-	PF00856:SET domain	SET
Pp3c13_19810	803	789	821	543	499	790	6.51187	6.95993	6.85032	5.03294	4.23678	6.45461	583.346	782.605	-0.4238	0.023288	0.230501	500.429	803.265	-0.682575	0.000251025	0.00363014	773.955	807.363	-0.060828	0.734579	0.914646	Pp3c13_19810	Chr13	14056678	14069389	+	5041	-	PF00628:PHD-finger|PF13832:PHD-zinc-finger like domain|PF00856:SET domain|PF13831:PHD-finger|PF00855:PWWP domain	PHD
Pp3c7_2300	2	5	13	5	4	7	0.0312058	0.084862	0.208702	0.0891677	0.0653447	0.110041	5.37151	6.49957	-0.274439	0.866734	1	4.01145	6.6724	-0.733484	0.666358	1	6.85783	6.70149	0.0337508	0.982694	1	Pp3c7_2300	Chr07	1475226	1478235	+	2620	-	PF00847:AP2 domain	AP2
Pp3c10_20000	30	42	141	65	37	111	0.40866	0.62234	1.97623	1.01201	0.527701	1.52341	69.8296	68.9325	0.0185087	0.982473	0.998059	37.1059	70.764	-0.93149	0.288328	0.527172	108.746	71.0704	0.613437	0.455731	0.776009	Pp3c10_20000	Chr10	13807772	13811375	+	3001	-	PF00847:AP2 domain	AP2
Pp3c7_10780	41	64	75	80	16	161	1.03781	1.76219	1.95332	2.3145	0.424033	4.10594	85.9441	58.6446	0.552566	0.310529	0.780149	16.0458	60.1971	-1.90651	0.00497513	0.035947	157.73	60.4931	1.38392	0.00524048	0.0693747	Pp3c7_10780	Chr07	7110548	7112162	-	1615	-	PF00847:AP2 domain	AP2
Pp3c4_2530	86	85	137	53	31	101	1.17777	1.26625	1.93046	0.829603	0.444497	1.3936	56.938	99.7479	-0.809022	0.0995025	0.493697	31.0888	102.386	-1.71967	0.00114274	0.0118175	98.9487	102.883	-0.0564236	0.90129	0.973237	Pp3c4_2530	Chr04	1602899	1606737	+	2985	-	PF00847:AP2 domain	AP2
Pp3c3_6830	9	28	47	11	13	59	0.188289	0.637203	1.01171	0.263031	0.284755	1.24362	11.8173	27.4235	-1.21353	0.258727	0.733912	13.0372	28.1521	-1.1096	0.296362	0.535379	57.8017	28.2809	1.03241	0.25679	0.617124	Pp3c3_6830	Chr03	4570818	4572771	+	1954	-	PF00847:AP2 domain	AP2
Pp3c14_3280	255	178	263	163	115	174	3.93519	2.98801	4.17598	2.87504	1.85809	2.70537	175.111	224.598	-0.359784	0.27252	0.748943	115.329	230.524	-0.999846	0.00336244	0.0268656	170.466	231.68	-0.443387	0.171643	0.516787	Pp3c14_3280	Chr14	2197727	2200375	-	2649	-	PF00847:AP2 domain	AP2
Pp3c3_6420	24	12	22	26	5	32	0.461265	0.250875	0.435051	0.571143	0.100613	0.619644	27.9318	18.639	0.581084	0.479657	0.8766	5.01432	19.1302	-1.93376	0.0752301	0.231458	31.3501	19.2262	0.702716	0.373664	0.722422	Pp3c3_6420	Chr03	4224432	4227484	+	2127	-	PF00847:AP2 domain	AP2
Pp3c22_20520	808	1263	1170	702	438	546	10.1664	17.2861	15.1468	10.0955	5.77001	6.92154	754.16	1057.37	-0.487264	0.110962	0.518659	439.254	1085.34	-1.30474	2.33e-05	0.00052033	534.911	1090.82	-1.02777	0.000970733	0.0216362	Pp3c22_20520	Chr22	13869198	13872699	-	3249	-	PF00847:AP2 domain	AP2
Pp3c1_14230	28	32	23	7	8	46	0.836718	1.04018	0.707174	0.239084	0.250297	1.38494	7.52011	27.0066	-1.84342	0.0386142	0.309701	8.02291	27.7192	-1.78763	0.0405925	0.153933	45.0657	27.8647	0.695023	0.278369	0.639968	Pp3c1_14230	Chr01	10449749	10451116	-	1368	-	PF00847:AP2 domain	AP2
Pp3c8_7340	799	162	118	33	49	45	17.8876	3.94511	2.7181	0.844407	1.14854	1.01501	35.452	342.446	-3.27204	0.0335251	0.287039	49.1403	351.387	-2.83819	0.0639437	0.208608	44.086	353.385	-3.00295	0.0503219	0.274026	Pp3c8_7340	Chr08	4325208	4327033	+	1826	-	PF00847:AP2 domain ERF/AP2 transcription factor family	AP2
Pp3c1_5010	0	0	0	0	0	2	0	0	0	0	0	0.0639549	NA	NA	NA	NA	NA	NA	NA	NA	NA	NA	1.95938	0	3.40794	0.535013	1	Pp3c1_5010	Chr01	3798315	3799650	+	1288	-	PF00847:AP2 domain	AP2
Pp3c11_10660	0	0	0	0	0	1	0	0	0	0	0	0.0271682	NA	NA	NA	NA	NA	NA	NA	NA	NA	NA	NA	NA	NA	NA	NA	Pp3c11_10660	Chr11	6893072	6894587	+	1516	-	PF00847:AP2 domain	AP2
Pp3c15_3620	0	0	1	0	0	1	0	0	0.0372225	0	0	0.0364486	NA	NA	NA	NA	NA	NA	NA	NA	NA	NA	0.97969	0.330948	1.44622	0.783726	1	Pp3c15_3620	Chr15	2141812	2143679	-	1130	-	PF00847:AP2 domain	AP2
Pp3c17_18130	748	345	478	1281	1002	1765	14.6727	7.36149	9.6475	28.7204	20.5789	34.8824	1376.18	504.353	1.44761	5.64e-05	0.00316363	1004.87	517.621	0.95649	0.00833189	0.0521613	1729.15	520.311	1.73207	1.51e-06	0.00011855	Pp3c17_18130	Chr17	12206148	12208649	-	2084	-	PF02183:Homeobox associated leucine zipper|PF00046:Homeobox domain	HALZ
Pp3c6_2730	401	513	687	527	402	785	7.43772	10.3502	13.1108	11.1722	7.80668	14.6696	566.157	520.235	0.12222	0.711711	0.951497	403.151	534.003	-0.405341	0.225312	0.456977	769.057	536.613	0.519382	0.112907	0.420455	Pp3c6_2730	Chr06	1469166	1472297	+	2204	-	PF02183:Homeobox associated leucine zipper|PF00046:Homeobox domain	HALZ
Pp3c1_24020	382	271	280	234	219	264	3.56205	2.7488	2.68641	2.49393	2.13809	2.48024	251.387	301.322	-0.261906	0.37296	0.82398	219.627	309.26	-0.494279	0.0946004	0.268235	258.638	310.869	-0.26588	0.360259	0.712221	Pp3c1_24020	Chr01	17711996	17716509	+	4384	-	PF01852:START domain|PF00046:Homeobox domain	START
Pp3c12_21760	191	144	189	137	140	251	2.55414	2.09465	2.60046	2.09394	1.96013	3.38172	147.179	169.289	-0.202586	0.537213	0.900071	140.401	173.755	-0.308175	0.348934	0.589895	245.902	174.634	0.492995	0.102261	0.399646	Pp3c12_21760	Chr12	14463236	14466562	+	3057	-	PF02183:Homeobox associated leucine zipper|PF00046:Homeobox domain	HALZ
Pp3c15_13310	1166	1146	1311	928	948	1092	22.7087	24.2782	26.2709	20.6573	19.3307	21.4274	996.952	1174.68	-0.236613	0.19644	0.660744	950.714	1205.7	-0.342727	0.0578931	0.19531	1069.82	1211.79	-0.179715	0.319515	0.680745	Pp3c15_13310	Chr15	8840475	8843707	+	2099	-	PF00046:Homeobox domain	Homeobox
Pp3c3_37710	29	36	42	12	4	20	0.571605	0.771859	0.851775	0.270341	0.0825474	0.397174	12.8916	34.7813	-1.43112	0.0577998	0.381135	4.01145	35.7011	-3.15304	0.00119013	0.0122181	19.5938	35.8787	-0.871927	0.201899	0.555257	Pp3c3_37710	Chr03	25202872	25205755	+	2074	-	PF02183:Homeobox associated leucine zipper|PF00046:Homeobox domain	HALZ
Pp3c1_8530	681	558	556	535	755	540	10.8831	9.70014	9.14237	9.77219	12.6328	8.69467	574.751	580.88	-0.0154914	0.942747	0.992951	757.162	596.195	0.344615	0.097837	0.273752	529.033	599.282	-0.180062	0.40239	0.743268	Pp3c1_8530	Chr01	6164303	6167890	-	2558	-	PF09273:Rubisco LSMT substrate-binding|PF00856:SET domain	SET
Pp3c17_21430	71	56	69	148	134	234	1.07738	0.924347	1.0773	2.56686	2.12892	3.57749	158.997	63.3657	1.32642	0.000945085	0.0267221	134.384	65.0375	1.04625	0.0117136	0.0661522	229.247	65.3676	1.80933	7.95e-07	7.03e-05	Pp3c17_21430	Chr17	14136725	14140847	-	2694	-	PF00170:bZIP transcription factor	bZIP_1
Pp3c26_1490	521	513	856	1999	2332	3103	8.95639	9.5929	15.1407	39.2771	41.9729	53.744	2147.53	611.989	1.81104	8.22e-09	1.7e-06	2338.68	628.178	1.89639	1.03e-09	7.92e-08	3039.98	631.214	2.26779	4.01e-13	1.95e-10	Pp3c26_1490	Chr26	615035	617582	+	2378	-	PF02701:Dof domain, zinc finger	zf-Dof
Pp3c20_6230	163	136	151	67	72	83	2.74213	2.48873	2.6137	1.28827	1.26817	1.4068	71.9782	145.621	-1.01691	0.00457257	0.0840455	72.2061	149.463	-1.04992	0.00319549	0.0258964	81.3143	150.227	-0.885909	0.00961019	0.100899	Pp3c20_6230	Chr20	3769074	3772902	-	2430	-	PF13867:Sin3 binding region of histone deacetylase complex subunit SAP30	-
Pp3c5_19640	5	7	4	0	0	0	0.0226756	0.0345323	0.018665	0	0	0	0	5.22517	-4.72281	0.0714876	1	0	5.36309	-4.85969	0.0644656	1	0	5.39158	-4.90089	0.0587024	1	Pp3c5_19640	Chr05	13813100	13826396	+	9014	-	PF02791:DDT domain|PF00628:PHD-finger|PF15613:Williams-Beuren syndrome DDT (WSD), D-TOX E motif|PF15612:WSTF, HB1, Itc1p, MBD9 motif 1	DDT

## Sheet: WT vs PpMACRO2-OE #6
gene_id	WT_1_count	WT_2_count	WT_3_count	Mac_OE_1_count	Mac_OE_2_count	Mac_OE_3_count	WT_1_fpkm	WT_2_fpkm	WT_3_fpkm	Mac_OE_1_fpkm	Mac_OE_2_fpkm	Mac_OE_3_fpkm	Mac_OE_1vsWT_Mac_OE_1	Mac_OE_1vsWT_WT	Mac_OE_1vsWT_log2FoldChange	Mac_OE_1vsWT_pvalue	Mac_OE_1vsWT_padj	Mac_OE_2vsWT_Mac_OE_2	Mac_OE_2vsWT_WT	Mac_OE_2vsWT_log2FoldChange	Mac_OE_2vsWT_pvalue	Mac_OE_2vsWT_padj	Mac_OE_3vsWT_Mac_OE_3	Mac_OE_3vsWT_WT	Mac_OE_3vsWT_log2FoldChange	Mac_OE_3vsWT_pvalue	Mac_OE_3vsWT_padj	gene_name	gene_chr	gene_start	gene_end	gene_strand	gene_length	gene_biotype	gene_description	tf_family
Pp3c9_3880	437	909	701	303	296	479	8.53687	21.0804	16.8767	7.30569	7.70416	10.948	321.667	684.635	-1.08914	0.0342003	0.381761	331.843	672.31	-1.01805	0.0479102	0.323373	486.672	694.722	-0.513043	0.319806	0.72641	Pp3c9_3880	Chr09	2225854	2228186	-	2333	-	PF06955:Xyloglucan endo-transglycosylase (XET) C-terminus|PF00722:Glycosyl hydrolases family 16	-
Pp3c24_13310	1678	1540	1461	1042	942	1422	51.4989	56.108	55.2595	39.4707	38.5188	51.0606	1106.18	1527.42	-0.465449	0.336821	0.918608	1056.04	1499.92	-0.506158	0.298731	0.76778	1444.77	1549.93	-0.101329	0.866295	1	Pp3c24_13310	Chr24	8982908	8984803	-	1485	-	PF00722:Glycosyl hydrolases family 16|PF06955:Xyloglucan endo-transglycosylase (XET) C-terminus	-
Pp3c6_480	422	471	349	108	111	194	5.9748	7.91645	6.08959	1.88728	2.09387	3.21362	114.657	406.003	-1.8229	1.71335e-05	0.00328267	124.447	398.692	-1.67866	5.5136e-05	0.00556896	197.108	411.986	-1.06293	0.00735458	0.0957809	Pp3c6_480	Chr06	296999	300925	+	3219	-	PF06955:Xyloglucan endo-transglycosylase (XET) C-terminus|PF00722:Glycosyl hydrolases family 16	-
Pp3c26_9030	550	471	452	168	193	271	9.34971	9.50506	9.46945	3.52489	4.37128	5.38996	178.352	479.581	-1.42642	0.000192843	0.0190697	216.374	470.945	-1.12163	0.00259409	0.0627284	275.341	486.649	-0.82135	0.0245215	0.192508	Pp3c26_9030	Chr26	5369613	5373171	-	2681	-	PF14543:Xylanase inhibitor N-terminal|PF14541:Xylanase inhibitor C-terminal	-
Pp3c5_23400	1745	1562	1499	603	663	843	37.8171	40.1858	40.0355	16.1291	19.1436	21.3748	640.144	1567.73	-1.29204	0.00844568	0.18318	743.27	1539.51	-1.05039	0.0317197	0.263251	856.501	1590.83	-0.893145	0.0691614	0.341063	Pp3c5_23400	Chr05	16282814	16287023	+	2103	-	PF01095:Pectinesterase	-
Pp3c25_6620	454	352	254	120	120	191	6.17098	5.67989	4.25484	2.01317	2.17318	3.03748	127.396	340.974	-1.42012	0.00102252	0.0590028	134.537	334.834	-1.31539	0.00190684	0.051814	194.06	345.999	-0.834499	0.0408545	0.257969	Pp3c25_6620	Chr25	4431885	4435475	+	3353	-	PF03016:Exostosin family	-
Pp3c13_12000	2	1	0	0	2	1	0.0377281	0.0223941	0	0	0.0502668	0.0220707	9.71445e-17	0.935066	-3.13116	0.876605	1	2.25233	0.918251	1.14029	0.733411	1	1.0174	0.948813	0.0449436	1	1	Pp3c13_12000	Chr13	8807490	8810414	-	2416	-	PF00150:Cellulase (glycosyl hydrolase family 5)	-
Pp3c8_9790	14	12	10	1	0	1	0.329235	0.33501	0.289821	0.0290255	0	0.0275144	1.06687	11.6832	-3.31667	0.008026	0.178972	1.38778e-17	11.4713	-6.54484	0.00130597	0.0415205	1.0174	11.8566	-3.39404	0.00662524	0.0894081	Pp3c8_9790	Chr08	6095446	6099349	-	1938	-	-	-
Pp3c24_8590	20	12	10	17	13	12	0.454846	0.323977	0.280276	0.477182	0.393907	0.319298	18.0522	13.4639	0.413943	0.525583	1	14.5838	13.2201	0.133845	0.830355	1	12.1935	13.6633	-0.168025	0.921014	1	Pp3c24_8590	Chr24	5804344	5810285	+	2004	-	PF12214:Cell cycle regulated microtubule associated protein	-
Pp3c24_19380	228	197	114	96	90	67	2.32831	2.3882	1.4347	1.20998	1.22451	0.800499	101.918	173.318	-0.766105	0.128387	0.681593	100.905	170.197	-0.754405	0.129688	0.535601	68.0743	175.872	-1.36849	0.00831636	0.103118	Pp3c24_19380	Chr24	12966688	12977565	+	4463	-	PF00307:Calponin homology (CH) domain|PF16796:Microtubule binding|PF00225:Kinesin motor domain	CH
Pp3c6_7500	2100	1671	1419	1039	872	789	36.3773	34.3626	30.2932	22.2141	20.1254	15.9908	1103	1678.49	-0.605717	0.218402	0.813377	977.571	1648.27	-0.753652	0.127896	0.534556	801.636	1703.22	-1.08716	0.0295723	0.215143	Pp3c6_7500	Chr06	4527050	4530640	-	2631	-	PF03953:Tubulin C-terminal domain|PF00091:Tubulin/FtsZ family, GTPase domain	Tubulin_C
Pp3c7_15580	395	369	291	106	100	147	4.85369	5.3827	4.40676	1.60762	1.63716	2.11336	112.534	342.903	-1.60652	0.000118963	0.0137615	112.116	336.728	-1.58575	0.000124953	0.00952436	149.355	347.957	-1.21957	0.00203227	0.0423112	Pp3c7_15580	Chr07	10648655	10655342	+	3709	-	PF03999:Microtubule associated protein (MAP65/ASE1 family)	-
Pp3c20_13850	259	154	153	148	132	162	3.84623	2.7149	2.80013	2.71268	2.61171	2.81469	157.121	181.536	-0.209284	0.668438	1	147.99	178.267	-0.269493	0.569683	0.94433	164.596	184.212	-0.163374	0.750808	0.975088	Pp3c20_13850	Chr20	9050082	9054401	+	3069	-	PF08241:Methyltransferase domain	Methyltransf_11
Pp3c3_26550	498	650	1355	1700	1804	2765	6.824	10.5736	22.8823	28.7515	32.9354	44.3288	1804.71	847.194	1.09097	0.046129	0.434435	2022.4	831.945	1.28144	0.020901	0.208959	2809.28	859.674	1.70824	0.00213455	0.0436642	Pp3c3_26550	Chr03	18161167	18166924	+	3326	-	PF00850:Histone deacetylase domain	Hist_deacetyl
Pp3c17_14770	1096	1103	1769	2926	2756	3948	10.9469	13.0784	21.7751	36.0709	36.6756	46.136	3106.22	1321.02	1.23351	0.0103032	0.201335	3089.64	1297.24	1.25199	0.00956574	0.134238	4011.23	1340.49	1.58127	0.00108944	0.0284212	Pp3c17_14770	Chr17	10170401	10176484	+	4563	-	PF00856:SET domain	SET
Pp3c13_4470	5	8	7	11	25	12	0.121147	0.230108	0.209022	0.328956	0.807048	0.340177	11.6827	6.60914	0.817632	0.293511	0.891105	28.0365	6.48945	2.09805	0.00122717	0.0399549	12.1935	6.7071	0.858724	0.290691	0.694985	Pp3c13_4470	Chr13	2741834	2745638	+	1881	-	PF00856:SET domain	SET
Pp3c13_19810	426	394	299	310	256	318	3.85146	4.22873	3.33148	3.45922	3.0837	3.36375	329.098	363.186	-0.14233	0.727075	1	287	356.646	-0.313542	0.417736	0.866834	323.094	368.539	-0.189966	0.628744	0.925895	Pp3c13_19810	Chr13	14056678	14069389	+	5041	-	PF00628:PHD-finger|PF13832:PHD-zinc-finger like domain|PF00856:SET domain|PF13831:PHD-finger|PF00855:PWWP domain	PHD
Pp3c7_2300	22	182	469	468	833	1088	0.382696	3.75838	10.0544	10.048	19.306	22.1432	496.829	235.075	1.07819	0.213678	0.805126	933.85	230.86	2.01467	0.0208907	0.208941	1105.42	238.525	2.2107	0.011321	0.123169	Pp3c7_2300	Chr07	1475226	1478235	+	2620	-	PF00847:AP2 domain	AP2
Pp3c10_20000	161	565	911	1454	1868	2952	2.44507	10.1862	17.0504	27.2541	37.7972	52.4522	1543.56	562.958	1.4549	0.0248409	0.321533	2094.14	552.83	1.92114	0.00348189	0.0760315	2999.28	571.246	2.39204	0.000377513	0.0140004	Pp3c10_20000	Chr10	13807772	13811375	+	3001	-	PF00847:AP2 domain	AP2
Pp3c7_10780	178	320	537	1003	1516	1748	5.02319	10.7203	18.6761	34.9351	57	57.7141	1064.78	351.248	1.60012	0.00153021	0.0737267	1699.53	344.928	2.30079	5.72705e-06	0.00101859	1775.99	356.42	2.31697	5.25429e-06	0.000678723	Pp3c7_10780	Chr07	7110548	7112162	-	1615	-	PF00847:AP2 domain	AP2
Pp3c4_2530	163	900	1849	3392	4035	4018	2.48872	16.3128	34.7917	63.9212	82.0819	71.7759	3600.92	1011.83	1.83107	0.0229774	0.310467	4523.47	993.63	2.18632	0.0068785	0.11155	4082.35	1026.73	1.99099	0.013742	0.138649	Pp3c4_2530	Chr04	1602899	1606737	+	2985	-	PF00847:AP2 domain	AP2
Pp3c3_6830	21	246	642	628	808	1292	0.489809	6.81148	18.4541	18.0787	25.1093	35.2575	666.684	318.225	1.06578	0.242896	0.84315	905.823	312.515	1.53413	0.0981915	0.469696	1312.69	322.899	2.02202	0.0301223	0.217008	Pp3c3_6830	Chr03	4570818	4572771	+	1954	-	PF00847:AP2 domain	AP2
Pp3c14_3280	74	193	304	500	523	330	1.27316	3.9419	6.44577	10.6175	11.9886	6.64271	530.8	195.041	1.44418	0.012312	0.221974	586.322	191.535	1.61389	0.00476959	0.0901192	335.286	197.91	0.760463	0.195618	0.577898	Pp3c14_3280	Chr14	2197727	2200375	-	2649	-	PF00847:AP2 domain	AP2
Pp3c3_6420	65	68	62	139	151	124	1.39277	1.72971	1.63722	3.67604	4.3108	3.10862	147.566	63.8927	1.20703	0.00589421	0.152571	169.29	62.741	1.43121	0.000759355	0.0297725	125.987	64.8352	0.958166	0.0286541	0.21069	Pp3c3_6420	Chr03	4224432	4227484	+	2127	-	PF00847:AP2 domain	AP2
Pp3c22_20520	1496	3402	5706	5106	5521	5046	20.9852	56.652	98.6428	88.4025	103.185	82.8153	5420.48	3621.45	0.581829	0.346702	0.924844	6189.36	3556.25	0.799401	0.204467	0.655406	5126.81	3674.8	0.48037	0.43233	0.810394	Pp3c22_20520	Chr22	13869198	13872699	-	3249	-	PF00847:AP2 domain	AP2
Pp3c1_14230	208	111	79	146	165	120	6.92962	4.39003	3.24358	6.00344	7.32396	4.67744	154.997	125.94	0.297731	0.521161	1	184.984	123.673	0.578726	0.21145	0.664681	121.923	127.796	-0.0692991	0.954296	1	Pp3c1_14230	Chr01	10449749	10451116	-	1368	-	PF00847:AP2 domain	AP2
Pp3c8_7340	1553	2045	1459	1476	1645	1878	38.7617	60.5931	44.8785	45.4694	54.7033	54.8413	1566.91	1662.43	-0.0853207	0.904172	1	1844.15	1632.5	0.175895	0.673871	0.9895	1908.08	1686.92	0.177754	0.671334	0.945023	Pp3c8_7340	Chr08	4325208	4327033	+	1826	-	PF00847:AP2 domain	AP2
Pp3c1_5010	3	24	258	355	422	698	0.106154	1.00815	11.2509	15.5041	19.895	28.897	376.87	100.596	1.90003	0.101717	0.619652	473.096	98.8159	2.25418	0.0529271	0.341538	709.179	102.053	2.79088	0.0162976	0.152832	Pp3c1_5010	Chr01	3798315	3799650	+	1288	-	PF00847:AP2 domain	AP2
Pp3c11_10660	0	6	270	477	673	1295	0	0.214133	10.0034	17.6992	26.9565	45.5495	506.384	98.0098	2.36465	0.101261	0.618325	754.481	96.306	2.96597	0.042426	0.308351	1315.74	99.4044	3.72096	0.0121877	0.128835	Pp3c11_10660	Chr11	6893072	6894587	+	1516	-	PF00847:AP2 domain	AP2
Pp3c15_3620	1	11	212	782	1118	2413	0.0403324	0.526678	10.5376	38.928	60.0775	113.865	830.169	79.199	3.38219	0.00976531	0.196961	1253.35	77.8086	4.00261	0.00252981	0.061906	2451.64	80.3371	4.92329	0.000260989	0.0109884	Pp3c15_3620	Chr15	2141812	2143679	-	1130	-	PF00847:AP2 domain	AP2
Pp3c17_18130	365	269	474	1112	1198	2166	7.98228	6.98369	12.7751	30.0151	34.9066	55.4209	1180.49	365.41	1.69196	7.6137e-06	0.00174503	1343.04	358.831	1.90422	6.18135e-07	0.000161399	2200.69	370.794	2.56924	1.37684e-10	8.257e-08	Pp3c17_18130	Chr17	12206148	12208649	-	2084	-	PF02183:Homeobox associated leucine zipper|PF00046:Homeobox domain	HALZ
Pp3c6_2730	324	704	1364	1986	2634	3570	6.69986	17.2819	34.7605	50.6875	72.5692	86.3714	2108.32	818.647	1.36462	0.0283084	0.346584	2952.87	803.914	1.87682	0.00267176	0.0638518	3627.17	830.704	2.12622	0.000700526	0.0212978	Pp3c6_2730	Chr06	1469166	1472297	+	2204	-	PF02183:Homeobox associated leucine zipper|PF00046:Homeobox domain	HALZ
Pp3c1_24020	125	333	620	851	947	790	1.29949	4.10965	7.94336	10.9192	13.1168	9.60881	903.418	369.957	1.28779	0.0346595	0.382706	1061.65	363.303	1.54679	0.0112588	0.147695	802.653	375.402	1.09611	0.0720008	0.348914	Pp3c1_24020	Chr01	17711996	17716509	+	4384	-	PF01852:START domain|PF00046:Homeobox domain	START
Pp3c12_21760	544	1397	2511	2599	3161	3758	8.11027	24.7247	46.1354	47.8238	62.7881	65.5503	2759.08	1526.55	0.853822	0.188217	0.772008	3543.67	1499.07	1.24107	0.0583391	0.360401	3818.18	1549.04	1.3014	0.0475879	0.276945	Pp3c12_21760	Chr12	14463236	14466562	+	3057	-	PF02183:Homeobox associated leucine zipper|PF00046:Homeobox domain	HALZ
Pp3c15_13310	1760	2558	2451	2431	2247	2848	38.2149	65.9354	65.5865	65.1487	65.0038	72.3504	2580.73	2250.05	0.197861	0.6528	1	2519.02	2209.54	0.189151	0.667837	0.988708	2893.61	2283.21	0.341841	0.465392	0.835748	Pp3c15_13310	Chr15	8840475	8843707	+	2099	-	PF00046:Homeobox domain	Homeobox
Pp3c3_37710	297	412	500	467	440	535	6.52649	10.7478	13.5408	12.6661	12.8823	13.7549	495.768	403.677	0.297156	0.451061	0.983886	493.275	396.409	0.316099	0.421839	0.870428	543.569	409.625	0.408861	0.300209	0.70363	Pp3c3_37710	Chr03	25202872	25205755	+	2074	-	PF02183:Homeobox associated leucine zipper|PF00046:Homeobox domain	HALZ
Pp3c1_8530	753	445	276	252	234	235	13.4161	9.41218	6.06027	5.54158	5.55474	4.8987	267.526	466.589	-0.802896	0.0898853	0.591612	262.337	458.189	-0.804969	0.0887786	0.447521	238.765	473.463	-0.98798	0.0379238	0.247695	Pp3c1_8530	Chr01	6164303	6167890	-	2558	-	PF09273:Rubisco LSMT substrate-binding|PF00856:SET domain	SET
Pp3c17_21430	162	122	144	299	305	334	2.74062	2.45015	3.00226	6.24319	6.87465	6.61092	317.421	139.433	1.18622	0.00166773	0.0774609	341.932	136.921	1.31968	0.000357033	0.0188626	339.35	141.489	1.26151	0.000580787	0.0188894	Pp3c17_21430	Chr17	14136725	14140847	-	2694	-	PF00170:bZIP transcription factor	bZIP_1
Pp3c26_1490	262	188	251	603	1077	1612	5.02136	4.27737	5.92851	14.2639	27.5012	36.1465	640.144	228.789	1.48414	1.39734e-05	0.00278605	1207.39	224.668	2.42564	1.35821e-13	1.44939e-10	1637.82	232.161	2.81819	3.47518e-17	1.22068e-13	Pp3c26_1490	Chr26	615035	617582	+	2378	-	PF02701:Dof domain, zinc finger	zf-Dof
Pp3c20_6230	313	294	214	117	94	105	5.87043	6.54594	4.94642	2.7084	2.34893	2.30407	124.211	266.361	-1.10009	0.00984506	0.197636	105.389	261.565	-1.31079	0.00245061	0.06045	106.683	270.287	-1.34038	0.00181753	0.0392702	Pp3c20_6230	Chr20	3769074	3772902	-	2430	-	PF13867:Sin3 binding region of histone deacetylase complex subunit SAP30	-
Pp3c5_19640	11	10	5	2	4	1	0.055617	0.0600224	0.0311556	0.0124809	0.0269458	0.00591556	2.12844	8.3792	-1.92422	0.115394	0.655227	4.49435	8.22719	-0.862678	0.554632	0.936595	1.0174	8.50359	-2.92383	0.0361809	0.241481	Pp3c5_19640	Chr05	13813100	13826396	+	9014	-	PF02791:DDT domain|PF00628:PHD-finger|PF15613:Williams-Beuren syndrome DDT (WSD), D-TOX E motif|PF15612:WSTF, HB1, Itc1p, MBD9 motif 1	DDT
